# Supplementary material for: Intracellular Dynamics of Extracellular Vesicles by Segmented Trajectory Analysis
Source: Anal Chem. 2022 Dec 13;94(51):17770–8. doi: 10.1021/acs.analchem.2c02928 (PMC9798377; doi:10.1021/acs.analchem.2c02928)
Supplement: Supplementary file 2 — ac2c02928_si_002.zip [file ac2c02928_si_002.zip]

Archive with 2 entries (2 files):
- Main_Particlefind.m
- Main_MSD_and_Pdf_of_Particlestracs.m
