# Supplementary material for: Intracellular Dynamics of Extracellular Vesicles by Segmented Trajectory Analysis
Source: Anal Chem. 2022 Dec 13;94(51):17770–8. doi: 10.1021/acs.analchem.2c02928 (PMC9798377; doi:10.1021/acs.analchem.2c02928)
Supplement: Supplementary file 2 — ac2c02928_si_002.zip [file ac2c02928_si_002.zip › Main_Particlefind.m]

%% Main Function for tracking particles/objects from image sequences
%  beginning by Thomas John 14.02.2014 
%  clc; close all                                % clear the command window, clear all variables
%clear variables;
set(0,'defaultfigurecolor',[1 1 1]);
tic                                           % measure time for execution
%--- general file properties more option in importfile.m ---------------
file.namebody = 'e:\Fopra\1um-4x\im2_'; % only the body without digits and extension
file.counterdigits = 5;                           % for leading zeros e.g. bla0000.png digits=4
file.extension = '.bmp';                          % if it is .avi we record a movie, otherwithe the image sequence
% !!!--- informations for paramter determination !!! analyse only 1 image !!!
bwprop.showparticledetectioninfos = 0;           % 1 or 0 ; 1-shows the imported image and displays the center of circles, in that case only the first image is analysed 

% note operation on image sequences are much faster as for movies :-(
file.croptopleftx = 0;                         % number of pixels from left top corner
file.croptoplefty = 500;                         % 
file.cropwidth = 500;                            % it use the min(...,imagewidth), use a large number if you analyze the full image 
file.cropheight = 500;                            % it use the min(...,imagehight)
file.resizefactor = 1;
file.badpixelpos = [];% [1 1; 1 2; 1 3 ; 1 4];               % in [ x1 y1 ; x2 y2; ..] starting upper left corner; replace intensity at such positions with the mean of the image, in matlab notation position of bad pixels (always birght or dark, is 
%--- sequence properties ------------------
file.framestart = 1;                            % number of the first image file; e.g. body0000.png;
file.frameend   = 50;                         % use a big numer to analyse allwas all images, note it is also used for the determination of backround, use a big number for all images in the sequence
file.frameincrement = 1;                        % 1 = analyse each image
%--- image preproccecing ------------------
file.complement = 0;                                   % perform the imcomplement to the picture, required to find black objects on white background
file.wiener = [];                                      % use [n m] as the winerfiter to remove noise, common is [3 3] 
file.adjust = 1;                                       % stretch the intensity of the image to [0..1];
file.adapthisteq = 0;                                  % a good local image intensity stretching   
file.fillholes = 0;                                    % use the imfill to fill white objects 
file.use_backgroundsubtraction = 1;                    % substracts the calculated background from the min intensity of many images from the series, only the changes survive
file.use_backgroundsubtraction_Method=2;               % 1- use the minimum pixel intensity, works also on high densities 
                                                       % 2- median from each pixel over a couple of images from the sequence, doesn't works at high densities
file.use_backgroundsubtraction_numimages = 30;         % select this number of images from [counterstart to counterend] to determine the min(...) as background

%---- particle detection method to create black-white=bw image --------------------- 
bwprop.method = 1;                              % 1: detect small, almost circular particles, it uses Laplace of Gaussian
                                                % 2: find cells using watersheed
                                                % 3: determine the sharpness of objects and detect sharp objects;
                                                % ..........
bwprop.m1.wiener2 = [3 3];                      % to method 1 - [] = no [3 3] to use a wiener2 filter to remove pixel noise [], helpfull to search very small objects                                               
bwprop.m1.sigma = 2;                            % to method 1 - the filter-sigma approx the object diameter in pixel, subpixel are allowed, it can be also 1.5 and so on
bwprop.m1.graylevels =  0.02;                  % between 0..1, here we can use a multi-level approach if you give more levels than 1 the gray level for bw-image genaration 

bwprop.m2.tophat = 6;                           % to method 2 - the approx borderwidth of objects
bwprop.m2.graythres = 0.2;                     % to method 2 - the level to perform the black white image for watershed
bwprop.m2.storeanalysedimage = 1;               % 0 or 1 save ....

% for the black white image selections
bwprop.minArea = 4;                             % the min area of the detectet objects [pixel^2]
bwprop.maxArea = 50000;                         % the max area of the detectet objects [pixel^2]
bwprop.maxEccentricity = 0.9;                   % 0 = must be a circle ; 1 = also lines are alowed
bwprop.maxMajorAxisLength = 1000;               % to avoid very long dust areas
bwprop.removeborderobjects = 0;                 % exclude objects at contact with image boundaries
bwprop.fillholes = 0;                           % fill holes in objects, after black/white-theshold 

%--- particle tracking/linking
trackprop.performlinking = 1;                   % ! either start link or save allparticleposfile
trackprop.method = 1;                           % Method 1 = by Thomas, no gap closing, but predictive serach if you have known displacement between two frames 
                                                % Method 2 = track by John C. Crocker, University of Chicago -- i did'n understand it, sometime strange errors, option of gap closing, be carefull
        % for method 1 linking parameters 
trackprop.m1.predictivesearchXY = [0 0];           % a [dx dy] prediction in the particle position for better search at new positions, it trys to find the particle at position [oldx+dx oldy+dy]
trackprop.m1.maxRelativeAreaChange = 1e5;          % ascociate to particle positions only if the change (anew-aold)/aold < maxRelativeAreaChange, a huge value, it dont't care about this fact
trackprop.m1.maxposdistortion =5 ;                 % max pos distortion in pixel of a center between two consecutive analysed images, if dist smaler this value, it identify this center with the old center = same point
        % for method 2 linking parameters
trackprop.m2.max_linking_distance = 5;                        % max pos distortion in pixel of a center between two consecutive analysed images, if dist smaler this value, it identify this center with the old center = same point
trackprop.m2.max_gap_closing = 0;                              % [1 ...] number of frames to close the gaps in trajectories, 1 mean no gap closing
trackprop.m2.mintracduration = 1;                              % at the end we will check for traces shorten as ... and remove them 


%--- global variables
global WarningsNotImported                      % we count the number of warning to avoid to many error massages
       WarningsNotImported = int8(0);
       
%---- main prog -----
warning off;[pathstr, name, ext] = fileparts(file.namebody);mkdir([ pathstr '\Output']);    % create a copy of the program with parameters in the output-dir
currentmfile=mfilename('fullpath');copyfile([currentmfile '.m'],[pathstr '\output\main-prog-' datestr(now,'yyyy-mm-dd-HH-MM-SS') '.txt']);
alltracsavefile=[pathstr '\Output\' name '_alltrac' datestr(now,'yyyy-mm-dd-HH-MM-SS') '.mat'];
allparticlestoresavefile=[pathstr '\Output\' name '_allparticlestore' datestr(now,'yyyy-mm-dd-HH-MM-SS') '.mat'];
particlestore = {};                             % store all results from myParticlefound for subsequent analysis of trajectories
% start main loop for particle detection  
disp('start analyzing images');
if file.extension == '.avi'
    file.video = VideoReader([file.namebody '.avi']);
    disp(['The avi has a Framerate of ' num2str(file.video.FrameRate) ' fps and has ' num2str(file.video.FrameRate*file.video.Duration) ' Frames']);
end
% determine the number of images in folder
tmp = dir([pathstr '/*' file.extension]);maxfiles=size(tmp,1);
tmp = min([file.frameend maxfiles+file.framestart]);  % there can no more frames as start + number of images in folder 
disp(['Number of images in Folder: ' num2str(maxfiles) ' it use ' num2str(tmp) ' as frameend']); 
file.frameend = tmp;
%% image pre analysis
if file.use_backgroundsubtraction 
    framenumbers = unique(round(linspace(file.framestart,file.frameend,file.use_backgroundsubtraction_numimages))); 
    disp(['determination of the static background from ' num2str(length(framenumbers)) ' frames']);
    img = myimportframe(file,framenumbers(1)); % get the first image, assuming all have the same size
    % create a stack of images 
    imgstack = zeros([size(img) length(framenumbers)]);
    imgstack(:,:,1) = img;
    for counter=2:length(framenumbers)
        img = myimportframe(file,framenumbers(counter)); 
           if ~isempty(img)
               imgstack(:,:,counter) = img;
           else
               imgstack(:,:,counter) = imgstack(:,:,1)*NaN; % could not import image
           end
    end  
    switch file.use_backgroundsubtraction_Method
        case 1 % determine the global min in time          
        imgbackground = min(imgstack,[], 3) ; 
        case 2 % determine the global median in time    
        imgbackground = median(imgstack, 3, 'omitnan') ;         
    end
    disp('static background determined ');
else
    img = myimportframe(file,file.framestart); % import first image to get the dimensions and an empty background
    imgbackground = zeros(size(img)); 
end
framenumbers = file.framestart:file.frameincrement:file.frameend;
if bwprop.showparticledetectioninfos == 1 % display a lot of informations to determine the best parameters for the tracking
   counter = 1;                           %  analyse only a single image for threshold and sigma determination  
   while counter > 0
       img = myimportframe(file,framenumbers(counter));
       if isempty(img)
           counter = counter+1;
           continue;   % don't analyse this file, is is empty;
       end
       h1=figure(1);clf; imagesc(img);axis image;colormap jet; colorbar; title({'original image (after preprocessing)';'befor background subtraction-not log scale'});xlabel('x position (px)');ylabel('y position (px)');
       %set(h1,'PaperSize',[5.6 3.7]); print(h1,'fig1.pdf','-dpdf') % then print it
       h2=figure(2);clf; imagesc(log10(img +1/255));axis image;colormap jet; colorbar; title({'original image (after preprocessing)';'before background subtraction in log10-scale'});xlabel('x position (px)');ylabel('y position (px)');
       %set(h2,'PaperSize',[5.6 3.7]); print(h2,'fig2.pdf','-dpdf') % then print it
       h3=figure(3);clf; imagesc(log10(imgbackground+1/255));axis image;colormap jet; colorbar; title({'background for subtraction';'in log10-scale'});xlabel('x position (px)');ylabel('y position (px)');  
       %set(h3,'PaperSize',[5.6 3.7]); print(h3,'fig3.pdf','-dpdf') % then print it
       img = abs(img-imgbackground); % the background subtraction
       h4=figure(4);clf; imagesc(log10(img+1/255));axis image;colormap jet; colorbar; title('image after background subtraction in log scale');xlabel('x position (px)');ylabel('y position (px)');
       %set(h4,'PaperSize',[5.6 3.7]); print(h4,'fig4.pdf','-dpdf') % then print it
       myParticleFind(img,framenumbers(counter),bwprop);  % the result is a matrix with [xpos ypos area eccentricity ....] for every particle founded, 
       % dialog for next image
       counter = counter+1;
       str = input('Next Image Y/N [Y] ','s');
       if upper(str)=='N'
           counter = 0; 
       end
   end
else
    % start analysis of all images
    disp('-->now  start a loop for all images analyses');
    counter = 1; % number of imported images 
    for ii = 1:length(framenumbers)                                             % time consuming loop to read all the images and analyse -> parallel loop not nescessary, matlap uses all cores intrisincly
        img = myimportframe(file,framenumbers(ii));
        if ~isempty(img) 
            img = abs(img-imgbackground);
            particlestore{counter} = myParticleFind(img,framenumbers(ii),bwprop); % the result is a matrix with [xpos ypos area eccentricity ....] for every particle in the image
            disp(['Current file number ' num2str(framenumbers(ii)) ' with ' num2str(size(particlestore{counter},1)) ' particles']);
            counter = counter +1;
        end
    end  % the end of the parfor loop, inside a parfor, no images can be displayed, so we will do it now 
%    save(allparticlestoresavefile,'particlestore');
%    load('d:\Work\00_Object-Tracking\test-particles\Output\body-_allparticlestore2019-06-21-10-46-35.mat');
    % start linking 
    if ~trackprop.performlinking
        save(allparticlestoresavefile,'particlestore');
    else
        disp('start linking of images');
        particletracs=tracking(particlestore,trackprop);
        save(alltracsavefile,'particletracs');
        moveto0 =0 ;  % 1 = move to 0 ; 0 = plot rela position
        figure(1);clf;hold on;
        for ii = 1:length(particletracs)
            x =  particletracs{ii}(:,2)-moveto0*particletracs{ii}(1,2) ;
            y =  particletracs{ii}(:,3)-moveto0*particletracs{ii}(1,3) ;
            plot(x,y,'-');
        end
        axis equal;set(gca,'YDir','reverse'); % flips the y axis to plot as in image
        xlabel('pos x (px)');ylabel('pos y (px)');title(['found' num2str(length(particletracs)) ' trajectories ']);
    end
end
toc;     %% jippy end of the main function :-)

%% -------------------------------
function result=myParticleFind(img,filecounter,bwprop)
% perform some image enhancements, and locate the single particle
% result a cell from a struct with few more entries as the framenumber and position
% smoothing is not nescessary - the LoG filter smoothed intrinsic
% Laplace of Gaussian, enhances the borders, my empiric test shows, do it twice gives better results, tripple not more better
switch bwprop.method 
    case 1 %-------- the small particle serach using Laplace of Gaussian ------------------------------------;
        if ~isempty(bwprop.m1.wiener2)
            img = wiener2(img,bwprop.m1.wiener2);
        end
        h =  fspecial('LoG',4*ceil(3*bwprop.m1.sigma)+1,bwprop.m1.sigma); % the size of h must be even to get an well centerd filter, otherwise the image is shiftet by one pixel to upper left corner
        tmp = imfilter(h/max(h(:)),-h,'conv','symmetric');          % the convolution of h with itself gives a good normalization, the resultiing imLoG is almost constent in amplitudes, if the sigma changes
        imgfilt = imfilter(img,-h,'conv','symmetric')/max(tmp(:));    % the big convolution takes the most of the time, 'symmetric' is good for the borders
        imgbw = false(size(img));                                    % initial bw image, nothing is inside
        graylevels=sort(bwprop.m1.graylevels,'descend');
        for ii=1:length(graylevels)                                 % use a subsequent iterations to find low amplitude blobs, from large to lower thresholds
            Stats = regionprops(imgbw,'Area','Centroid');            % at first we have to find high amplitude blobs 
            Stats = Stats(find([Stats.Area] >= bwprop.minArea) ) ;  % select the minimal area regions
            centers = round(cat(1,Stats.Centroid)); 
            imgbw2 = imfill(im2bw(imgfilt,graylevels(ii)),'holes');    % find blobs with low threshold
            if ~isempty(Stats)
                doubles=zeros(size(imgbw2)); % we want to remove areas whre only two centers are included, single centers still allowed, the object grows up
                idxcenters = sub2ind(size(imgbw2),centers(:,2),centers(:,1)); % create the linear index vector of all founded center positions, note the cange in 1 and 2 
                for jj = 1:size(centers,1)
                    [tmp,idx] = bwselect(imgbw2,centers(jj,1),centers(jj,2));    % see, which are present in both bw images
                    if nnz(ismember(idxcenters,idx)) == 1   % nnz = numberof Nonzeros, here not more than one center in the selected region
                        tmp = false(size(tmp));            % remove the 1s
                    end
                imbw2 = xor(imgbw2,tmp);                             % remove the high amplitude blobs
                end
            end
            imbw =or(imgbw,imgbw2);                                % combine both bw images for further analysis, use imadd instead '+' otheriwse you get an double image but we need a logical bw image, or use simple th or function   
        end
    case 2 %--------- search bigger irregular objects and use a simple theshold
       % img = imfill(img,'holes');
        imth = imtophat(img,strel('disk',bwprop.m2.tophat)); 
        imbw   = ~im2bw(imth,bwprop.m2.graythres);
        imbwdist = bwdist(imbw);
        imbwdist = bwdist(imbw);
        imL = watershed(imbwdist);
        imL = imclose(imL>1,strel('disk',1));
        %imL = watershed(bwdist(~im2bw(imtophat(img,strel('disk',6)),0.05)));
        %imL = ~im2bw(imtophat(img,strel('disk',50)),0.1);
        imcolor=zeros(size(imL,1),size(imL,2),3);
        imcred=img;imcgreen=img;imcblue=img;
        amax = max(img(:)).*(imL<0.1);
        amin = min(img(:)).*(imL>0.1);
        imcred(imL<0.1) = max(img(:));
        imcgreen(imL<0.1) = min(img(:));
        imcblue(imL<0.1) = min(img(:));
        imcolor(:,:,1)=imcred;imcolor(:,:,2)=imcgreen;imcolor(:,:,3)=imcblue;
        figure(8);imshow(imcolor);

        img = imfill(img,'holes');                               % fill the interio
        img = imtophat(img,strel('disk',bwprop.m2.tophat));      % at first a tophat otherwise an oversegmentation
        imbw = img > bwprop.m2.graythres;            % initial bw image, nothing is inside
end % end of imfiltering
if bwprop.removeborderobjects
   imbw = imclearborder(imbw,4);
end
% imbw = imdilate(imbw,strel('disk',1)); % blow up all positions by one pixel 
% imbwconvexhull=bwconvhull(imbw,'objects');
Stats = regionprops(imbw,img,'Area','Eccentricity','MajorAxisLength','Orientation','WeightedCentroid','MeanIntensity','MaxIntensity','MinIntensity','Solidity'); % Stats is a huge structure, for each element a entry
% remove to small and to big objects and Eccentricity
Stats = Stats( find([Stats.Area] >= bwprop.minArea) ) ; % the minimal area
Stats = Stats( find([Stats.Area] <= bwprop.maxArea) ) ; % the maximal area
Stats = Stats( find([Stats.Eccentricity] <= bwprop.maxEccentricity) ) ; % the maximal Eccentricity 1 = lines 0 = circle
Stats = Stats( find([Stats.MajorAxisLength] <= bwprop.maxMajorAxisLength) ) ; % the maximal Eccentricity 1 = lines 0 = circle

result=[filecounter*ones(length(Stats),1) cat(1,Stats.WeightedCentroid) pi/180.*[Stats.Orientation]' [Stats.MajorAxisLength]'  [Stats.Eccentricity]' [Stats.Area]' [Stats.MeanIntensity]' [Stats.Solidity]' ];

if bwprop.showparticledetectioninfos 
	figure(100);subplot(121);imagesc(img);axis equal;colormap(gray);title('input image');subplot(122);imagesc(imbw);axis equal; title('generated bw-image');
    figure(101);clf; surf(imgfilt);shading interp;colormap jet; title('surface of the filtered image');
    imdisp=img;
    imbwperim=bwperim(imbw);   % detect the borders in the bw image, only for visualization
    imdisp(imbwperim)=0.75;      % simply a orange color of the borders of the detected objects
    figure(102);clf;imagesc(log(imdisp+0.1));axis image;hold on;colormap jet;colorbar; title({[num2str(length(Stats)) ' detected objects in frame' num2str(filecounter)],'crosses and lines for selected objects','look in the command promt for next image'});
    centroids = cat(1,Stats.WeightedCentroid);
    if ~isempty(centroids); 
        plot(centroids(:,1),centroids(:,2),'og','LineWidth',2,'MarkerSize',20);
        tmpph=pi/180.*[Stats.Orientation]';tmpl=0.5.*[Stats.MajorAxisLength]'; % the orientatin in rad  and half of major axis length 
        line([centroids(:,1)+tmpl.*cos(tmpph) centroids(:,1)-tmpl.*cos(tmpph)]' , [centroids(:,2)-tmpl.*sin(tmpph) centroids(:,2)+tmpl.*sin(tmpph)]','Color','r');
        end;
    disp('all:  frame  xcent    ycent     orient     majorAxis Eccentric   Area   meanIntens');
    format shortG;
    disp(['filecounter: ' num2str(filecounter)]);
    disp(result);   
end
end  
%%------------------------------------------------------

function particletracs = tracking(particlestore,trackprop)
switch trackprop.method
    case 1 % for case 2 see below
    % we combine the positions to trajectories, written by Thomas John
    % sort the positions by comparing with positions of the previeous founded positions 
    particletracs = {};           % a vector of size= number of trajectories , every trajectorie is a  incrementing structure wich collect all the particle tracs
    lastImageParticleIdx = [];    % a column vector of the particletracnumbers corresponsding in the last image
    dist=(@(pos0,posvec) sqrt(((posvec(:,1)-pos0(1)).^2+(posvec(:,2)-pos0(2)).^2) ) );       % inline function, pos0 is a vector=(x,y), in posvec eine matrix welche ebenfalls x und y-position enth?lt, es wird ein vector mit allen Abst?nden zu pos0 zur?ckgegeben
    for jj = 1:size(particlestore,2)   % loop over all images, each image gives one entry in particlestore               
        particles = particlestore{jj}; % extract the particle table with columns from the structure
        if size(particles,1)>0                                                  % only if an object in the current image are found 
            sizelast = length(lastImageParticleIdx);sizenow=size(particles,1);  % size is the number of particles in previous an current image
            lastcenterpos = zeros(sizelast,3);                                  % will be three column vector (x,y, area) and the number of entries is sizelast
            for ii = 1:sizelast                                                 % copy the last founded position in lastcenterpos
                lastcenterpos(ii,:) = particletracs{1,lastImageParticleIdx(ii)}(end,[2 3 7]); % store the position and area
            end 
            if ~isempty(trackprop.m1.predictivesearchXY)            % add the predictive [dx dy] to the last centerpos, it changes the distance to new positions
                % calculation of displacements
                lastcenterpos(:,1) = lastcenterpos(:,1)+trackprop.m1.predictivesearchXY(1) ; %add the predictive x displacement
                lastcenterpos(:,2) = lastcenterpos(:,2)+trackprop.m1.predictivesearchXY(2) ; %add the predictive x displacement
            end
            nowcenterpos = particles(:,[2 3 7]);                             % gives a vector with two colums for x and y position and the area in col 7
            distmat = zeros(sizelast,sizenow);                               % the distance matrix for comparison all last positions with all new positions
            for ii = 1:sizelast                                              % a loop to calculate all distance between last positions with the new positions
                distmat(ii,:) = dist(lastcenterpos(ii,:),nowcenterpos);      % a single line in distmat reflect the distances to all new positions
            end
          % search for smallest distances in distmat, stops either min(sizelast,sizenow) correlations found or the min(distmat) is larger as maxposdistortion
            numpairsfound = 0;rowoldidx = []; colnewidx = [];   % storing the found indexes of old and new  
            [distmatmin, distminidx] = min(distmat(:));         % here we flatten the distmat to find the global minimum
            while distmatmin < trackprop.m1.maxposdistortion & numpairsfound <= min(sizelast,sizenow) % attention use a single & = elementwise, not the && 
                [row, col] = ind2sub(size(distmat),distminidx);
                RelativeAreaChange = abs(lastcenterpos(row,3)-nowcenterpos(col,3))/(lastcenterpos(row,3)+1e-4);  % the 1e-4 to avoid 1/0
                if RelativeAreaChange < trackprop.m1.maxRelativeAreaChange  % ascociate it only if the change in area not to much
                    numpairsfound = numpairsfound +1;
                    rowoldidx = [rowoldidx row];colnewidx = [colnewidx col]; % row = lastparticles column = nowparticles
                else
                    disp(['collision happend at pos ' num2str(lastcenterpos(row,1:2)) ' ' num2str(RelativeAreaChange) ] );
                end    
                distmat(row,:)=NaN;distmat(:,col)=NaN;     % remove entries related to this found pair, no further correspondence is expected
                [distmatmin distminidx] = min(distmat(:));     % next iteration  in while loop
            end
            %disp(['largest motion between last an this frame [px]:' num2str(distmatmin) ' not refound particles ' num2str(sizelast-numpairsfound)]);
        end
        for ii = 1:numpairsfound
            particletracs{1,lastImageParticleIdx(rowoldidx(ii))} = [ particletracs{1,lastImageParticleIdx(rowoldidx(ii))} ; particles(colnewidx(ii),:)];
        end % adding the found pairs 
        lastnumtracs = size(particletracs,2); % the old number of trajectories in particletracs
        for ii = find(~ismember(1:sizenow,colnewidx))
            particletracs{1,end+1}=particles(ii,:);
        end  % adding the new, not associated to old position found positions
        newnumtracs = size(particletracs,2);  % the new number because of new added tracs
        lastImageParticleIdx = [ lastImageParticleIdx(rowoldidx) lastnumtracs+1:newnumtracs];
        disp(['image counter ' num2str(jj) ' current tracks  ='  num2str(newnumtracs)]);
    end
    case 2  % here we use John C. Crocker, University of Chicago
    % start main loop for trajectory linking for details see in function track
    param = struct('mem',trackprop.m2.max_gap_closing,'good',trackprop.m2.mintracduration,'dim',2,'quiet',0);
    poslist = []; % memory allocation for array creation,
    for ii = 1:length(particlestore) % ii is the framenummber
        poslist = [poslist;circshift(particlestore{ii},[0 -1])]; % the frame number must be at the end, see documentation of track.m
    end
    tracks = track(poslist,trackprop.m2.max_linking_distance,param);
    % creating the particletracs form tracks = sorted particle store informations
    particletracs={};
    for ii = 1:max(tracks(:,end))  % in tracks(:,end) is the trajectory number stored, we collect all trajectories
        particletracs{ii} = circshift(tracks(find(tracks(:,end)==ii),1:end-1),[0 1]); % now the framenumber is at start
    end
    disp('interpolation of the gaps'); 
    % find the inerpolation for the gaps in some trajectories 
    for ii = 1:length(particletracs)
        particletracs{ii}(1,size(particletracs{ii},2)+1) = 0; % the last col will used it to identify interpolations
        if size(particletracs{ii},1) ~= 1+particletracs{ii}(end,1)-particletracs{ii}(1,1)  % an iterpolation is required 
           frames = (particletracs{ii}(1,1):particletracs{ii}(end,1))';                    % increment by 1 from beginning to the end
           oldframes = particletracs{ii}(:,1);          
           particletracs{ii} = [ frames interp1( particletracs{ii}(:,1) , particletracs{ii}(:,2:end) , frames )]; % create the new vector with interpolated positions and data 2:end at frames based on particletracs{ii}(:,1)
           particletracs{ii}(~ismember(frames,oldframes),end) = 1; % if oldframes no in frames then a 1 in the last column 
        end
    end
    end % end of switch
end % end of function

%% -----------------------------------------------------
function tracks = track(xyzs,maxdisp,param) % not used anymore, sometimes problems
%;
% ; see http://glinda.lrsm.upenn.edu/~weeks/idl
% ;   for more information
% ;
% ;+
% ; NAME:
% ; track
% ; PURPOSE:
% ; Constructs n-dimensional trajectories from a scrambled list of
% ; particle coordinates determined at discrete times (e.g. in
% ; consecutive video frames).
% ; CATEGORY:
% ; Image Processing
% ; CALLING SEQUENCE:
% ; result = track( positionlist, maxdisp, param )
% ;  set all keywords in the space below
% ; INPUTS:
% ; positionlist: an array listing the scrambled coordinates and data 
% ;     of the different particles at different times, such that:
% ;  positionlist(0:d-1,*): contains the d coordinates and
% ;     data for all the particles, at the different times. must be positve
% ;  positionlist(d,*): contains the time t that the position 
% ;     was determined, must be integers (e.g. frame number.  These values must 
% ;               be monotonically increasing and uniformly gridded in time.
% ; maxdisp: an estimate of the maximum distance that a particle 
% ;     would move in a single time interval.(see Restrictions)
%  OPTIONAL INPUT:
%   param:  a structure containing a few tracking parameters that are
%       needed for many applications.  If param is not included in the
%       function call, then default values are used.  If you set one value
%       make sure you set them all:
% ;         param.mem: this is the number of time steps that a particle can be
% ;             'lost' and then recovered again.  If the particle reappears
% ;             after this number of frames has elapsed, it will be
% ;             tracked as a new particle. The default setting is zero.
% ;             this is useful if particles occasionally 'drop out' of
% ;             the data.
% ;         param.dim: if the user would like to unscramble non-coordinate data
% ;             for the particles (e.g. apparent radius of gyration for
% ;             the particle images), then positionlist should
% ;             contain the position data in positionlist(0:param.dim-1,*)
% ;             and the extra data in positionlist(param.dim:d-1,*). It is then
% ;             necessary to set dim equal to the dimensionality of the
% ;             coordinate data to so that the track knows to ignore the
% ;             non-coordinate data in the construction of the 
% ;             trajectories. The default value is two.
% ;         param.good: set this keyword to eliminate all trajectories with
% ;             fewer than param.good valid positions.  This is useful
% ;             for eliminating very short, mostly 'lost' trajectories
% ;             due to blinking 'noise' particles in the data stream.
%;          param.quiet: set this keyword to 1 if you don't want any text
% ; OUTPUTS:
% ; result:  a list containing the original data rows sorted 
% ;     into a series of trajectories.  To the original input 
% ;     data structure there is appended an additional column 
% ;     containing a unique 'id number' for each identified 
% ;     particle trajectory.  The result array is sorted so 
% ;     rows with corresponding id numbers are in contiguous 
% ;     blocks, with the time variable a monotonically
% ;     increasing function inside each block.  For example:
% ;     
% ;     For the input data structure (positionlist):
% ;         (x)      (y)      (t)
% ;     pos = 3.60000      5.00000      0.00000
% ;           15.1000      22.6000      0.00000
% ;           4.10000      5.50000      1.00000 
% ;           15.9000      20.7000      2.00000
% ;           6.20000      4.30000      2.00000
% ;
% ;     IDL> res = track(pos,5,mem=2)
% ;
% ;     track will return the result 'res'
% ;         (x)      (y)      (t)          (id)
% ;     res = 3.60000      5.00000      0.00000      0.00000
% ;           4.10000      5.50000      1.00000      0.00000
% ;           6.20000      4.30000      2.00000      0.00000
% ;           15.1000      22.6000      0.00000      1.00000
% ;           15.9000      20.7000      2.00000      1.00000
% ;
% ;     NB: for t=1 in the example above, one particle temporarily
% ;     vanished.  As a result, the trajectory id=1 has one time
% ;     missing, i.e. particle loss can cause time gaps to occur 
% ;     in the corresponding trajectory list. In contrast:
% ;
% ;     IDL> res = track(pos,5)
% ;
% ;     track will return the result 'res'
% ;         (x)      (y)      (t)          (id)
% ;     res = 15.1000      22.6000      0.00000      0.00000
% ;                   3.60000      5.00000      0.00000      1.00000
% ;               4.10000      5.50000      1.00000      1.00000
% ;               6.20000      4.30000      2.00000      1.00000
% ;               15.9000      20.7000      2.00000      2.00000
% ; 
% ;     where the reappeared 'particle' will be labelled as new
% ;     rather than as a continuation of an old particle since
% ;     mem=0.  It is up to the user to decide what setting of 
% ;     'mem' will yeild the highest fidelity .
% ; 
% ; SIDE EFFECTS:
% ; Produces informational messages.  Can be memory intensive for
% ; extremely large data sets.
% ; RESTRICTIONS:
% ; maxdisp should be set to a value somewhat less than the mean 
% ; spacing between the particles. As maxdisp approaches the mean
% ; spacing the runtime will increase significantly. The function 
% ; will produce an error message: "Excessive Combinatorics!" if
% ; the run time would be too long, and the user should respond 
% ; by re-executing the function with a smaller value of maxdisp.
% ; Obviously, if the particles being tracked are frequently moving
% ; as much as their mean separation in a single time step, this
% ; function will not return acceptable trajectories.
% ; PROCEDURE:
% ; Given the positions for n particles at time t(i), and m possible
% ; new positions at time t(i+1), this function considers all possible 
% ; identifications of the n old positions with the m new positions,
% ; and chooses that identification which results in the minimal total
% ; squared displacement. Those identifications which don't associate
% ; a new position within maxdisp of an old position ( particle loss )
% ; penalize the total squared displacement by maxdisp^2. For non-
% ; interacting Brownian particles with the same diffusivity, this
% ; algorithm will produce the most probable set of identifications 
% ; ( provided maxdisp >> RMS displacement between frames ).
% ; In practice it works reasonably well for systems with oscillatory,
% ; ballistic, correlated and random hopping motion, so long as single 
% ; time step displacements are reasonably small.  NB: multidimensional
% ; functionality is intended to facilitate tracking when additional
% ; information regarding target identity is available (e.g. size or 
% ; color).  At present, this information should be rescaled by the
% ; user to have a comparable or smaller (measurement) variance than 
% ; the spatial displacements.
% ;
% ; MODIFICATION HISTORY:
% ;  2/93 Written by John C. Crocker, University of Chicago (JFI).
% ;  7/93 JCC fixed bug causing particle loss and improved performance
% ;     for large numbers of (>100) particles.
% ; 11/93 JCC improved speed and memory performance for large
% ;     numbers of (>1000) particles (added subnetwork code).
% ;  3/94 JCC optimized run time for trivial bonds and d<7. (Added
% ;     d-dimensional raster metric code.)
% ;  8/94 JCC added functionality to unscramble non-position data
% ;     along with position data.
% ;  9/94 JCC rewrote subnetwork code and wrote new, more efficient 
% ;     permutation code.
% ;  5/95 JCC debugged subnetwork and excessive combinatorics code.
% ; 12/95 JCC added memory keyword, and enabled the tracking of
% ;     newly appeared particles.
% ;  3/96 JCC made inipos a keyword, and disabled the adding of 'new'
% ;     particles when inipos was set.
% ;  3/97 JCC added 'add' keyword, since Chicago users didn't like 
% ;     having particle addition be the default. 
% ;  9/97 JCC added 'goodenough' keyword to improve memory efficiency
% ;     when using the 'add' keyword and to filter out bad tracks.
% ;       10/97 JCC streamlined data structure to speed runtime for >200 
% ;               timesteps.  Changed 'quiet' keyword to 'verbose'. Made
% ;               time labelling more flexible (uniform and sorted is ok).
% ;  9/98 JCC switched trajectory data structure to a 'list' form,
% ;     resolving memory issue for large, noisy datasets.
% ;  2/99 JCC added Eric Weeks's 'uberize' code to post-facto 
% ;     rationalize the particle id numbers, removed 'add' keyword.
% ;  1/05 Transmuted to MATLAB by D. Blair
% ;  5/05  ERD Added the param structure to simplify calling.
%    6/05  ERD Added quiet to param structure
%    7/05  DLB Fixed slight bug in trivial bond code
%    3/07  DLB Fixed bug with max disp pointed out by Helene Delanoe-Ayari
%
% ; This code 'track.pro' is copyright 1999, by John C. Crocker. 
% ; It should be considered 'freeware'- and may be distributed freely 
% ; (outside of the military-industrial complex) in its original form 
% ; when properly attributed.
% ;
% ;-

dd = length(xyzs(1,:));

%use default parameters if none given
if nargin==2
    %default values
    memory_b=0; % if mem is not needed set to zero
    goodenough = 0;  % if goodenough is not wanted set to zero
    dim = dd - 1;
    quiet=0;
else
    memory_b    =   param.mem;
    goodenough  =   param.good;
    dim         =   param.dim;
    quiet       =   param.quiet;
end


% checking the input time vector
t = xyzs(:,dd);
st = circshift(t,1);
st = t(2:end) - st(2:end);
if  sum(st(find(st < 0))) ~= 0
    disp('The time vectors is not in order')
    return
end
info = 1;

w = find(st > 0);
z = length(w);
z = z +1;
if isempty(w)
    disp('All positions are at the same time... go back!')
    return
end

% partitioning the data with unique times

%res = unq(t);
% implanting unq directly
    indices = find(t ~= circshift(t,-1));
        count = length(indices);
        if count > 0
            res = indices;
        else  
            res = length(t) -1;
        end
 %%%%%%%%%%%%%%%%%%%%%%%       
        
res = [1,res',length(t)];
ngood = res(2) - res(1) + 1;
eyes = 1:ngood;
pos = xyzs(eyes,1:dim);
istart = 2;
n = ngood;

zspan = 50;
if n > 200 
    zspan = 20;
end
if n > 500 
    zspan = 10;
end
resx = zeros(zspan,n) - 1;

bigresx = zeros(z,n) - 1;
mem = zeros(n,1);
%  whos resx
%  whos bigresx
uniqid = 1:n;
maxid = n;
olist = [0.,0.];

if goodenough > 0 
    dumphash = zeros(n,1);
    nvalid = ones(n,1);
end

%  whos eyes;
resx(1,:) = eyes;
% setting up constants
maxdisq = maxdisp^2;

% John calls this the setup for "fancy code" ???
notnsqrd = (sqrt(n*ngood) > 200) & (dim < 7);
notnsqrd = notnsqrd(1);

if notnsqrd
    %;   construct the vertices of a 3x3x3... d-dimensional hypercube
    
    cube = zeros(3^dim,dim);
    
    
    for d=0:dim-1,
        numb = 0;
        for j=0:(3^d):(3^dim)-1,
            cube(j+1:j+(3^(d)),d+1) = numb;
            numb = mod(numb+1,3);
        end
    end    
    
    %   calculate a blocksize which may be greater than maxdisp, but which
    %   keeps nblocks reasonably small.  
    
    volume = 1;
    for d = 0:dim-1
        minn = min(xyzs(w,d+1));
        maxx = max(xyzs(w,d+1));
        volume = volume * (maxx-minn);
    end
    volume;
    blocksize = max( [maxdisp,((volume)/(20*ngood))^(1.0/dim)] );
end
%   Start the main loop over the frames.
for i=istart:z
    ispan = mod(i-1,zspan)+1;
    %disp(ispan)
    % get new particle positions
    m = res(i+1) - res(i);
    res(i);
    eyes = 1:m;
    eyes = eyes + res(i);
    
    if m > 0
        
        xyi = xyzs(eyes,1:dim);
        found = zeros(m,1);
        
        % THE TRIVIAL BOND CODE BEGINS   
        
        if notnsqrd
            %Use the raster metric code to do trivial bonds
            
            % construct "s", a one dimensional parameterization of the space 
            % which consists of the d-dimensional raster scan of the volume.)
            
            abi = fix(xyi./blocksize);
            abpos = fix(pos./blocksize);
            si = zeros(m,1);
            spos = zeros(n,1);
            dimm = zeros(dim,1);
            coff = 1.;
            
            for j=1:dim
                minn = min([abi(:,j);abpos(:,j)]);
                maxx = max([abi(:,j);abpos(:,j)]);
                abi(:,j) = abi(:,j) - minn;
                abpos(:,j) = abpos(:,j) - minn;
                dimm(j) = maxx-minn + 1;
                si = si + abi(:,j).*coff;
                spos = spos + abpos(:,j).*coff;
                coff = dimm(j).*coff;
            end
            nblocks = coff;
            % trim down (intersect) the hypercube if its too big to fit in the
            % particle volume. (i.e. if dimm(j) lt 3)
            
            cub = cube;
            deg = find( dimm < 3);
            if ~isempty(deg)
                for j = 0:length(deg)-1
                    cub = cub(find(cub(:,deg(j+1)) < dimm(deg(j+1))),:);
                end
            end 
            
            % calculate the "s" coordinates of hypercube (with a corner @ the origin)
            scube = zeros(length(cub(:,1)),1);
            coff = 1;
            for j=1:dim
                scube = scube + cub(:,j).*coff;
                coff = coff*dimm(j);      
            end
            
            % shift the hypercube "s" coordinates to be centered around the origin
            
            coff = 1;
            for j=1:dim
                if dimm(j) > 3
                    scube = scube - coff;
                end
                coff = dimm(j).* coff;
            end
            scube = mod((scube + nblocks),nblocks);
            % get the sorting for the particles by their "s" positions.
            [ed,isort] = sort(si);
            
            % make a hash table which will allow us to know which new particles
            % are at a given si.
            strt = zeros(nblocks,1) -1;
            fnsh = zeros(nblocks,1);
            h = find(si == 0);
            lh = length(h);
            if lh > 0
                
            si(h) = 1;  
            end
            
            for j=1:m
                if strt(si(isort(j))) == -1
                    strt(si(isort(j))) = j;
                    fnsh(si(isort(j))) = j;
                else
                    fnsh(si(isort(j))) = j;
                end
            end
            if lh > 0
            si(h) = 0;   
            end
            coltot = zeros(m,1);
            rowtot = zeros(n,1);
            which1 = zeros(n,1);
            for j=1:n
                
                
                map = fix(-1);
                
                scub_spos = scube + spos(j);
                s = mod(scub_spos,nblocks);
                whzero = find(s == 0 );
                if ~isempty(whzero)
                    nfk = find(s ~=0);
                    s = s(nfk);
                end
               
                w = find(strt(s) ~= -1);
               
                ngood = length(w);
                ltmax=0;
                if ngood ~= 0
 
                    s = s(w);
                    for k=1:ngood
                        map = [map;isort( strt(s(k)):fnsh(s(k)))];
                    end
                    map = map(2:end);
%                     if length(map) == 2
%                         if (map(1) - map(2)) == 0
%                             map = unique(map);
%                          end
%                     end
                    %   map = map(umap);
                    %end
                    % find those trival bonds
                    distq = zeros(length(map),1);
                    for d=1:dim     
                        distq = distq + (xyi(map,d) - pos(j,d)).^2;
                    end
                    ltmax = distq < maxdisq;
                    
                    rowtot(j) = sum(ltmax);
                    
                    if rowtot(j) >= 1 
                        w = find(ltmax == 1);
                        coltot( map(w) ) = coltot( map(w)) +1;
                        which1(j) = map( w(1) );
                    end
                end

            end
            
          
            ntrk = fix(n - sum(rowtot == 0));
        
            w = find( rowtot == 1);
            ngood = length(w);

           
            if ngood ~= 0 
                ww = find(coltot( which1(w) ) == 1);
                ngood = length(ww);
                if ngood ~= 0 
                     %disp(size(w(ww)))
                    resx(ispan,w(ww)) = eyes( which1(w(ww)));
                    found( which1( w(ww))) = 1;
                    rowtot( w(ww)) = 0;
                    coltot( which1(w(ww))) = 0;
                end
            end
            
            labely = find( rowtot > 0);
            ngood = length(labely);
            if ngood ~= 0 
                labelx = find( coltot > 0);
                
                nontrivial = 1;
            else
                nontrivial = 0;
            end

        else 
    
            %   or: Use simple N^2 time routine to calculate trivial bonds      
    
            % let's try a nice, loopless way!
            % don't bother tracking perm. lost guys.
            wh = find( pos(:,1) >= 0);
            ntrack = length(wh);
            if ntrack == 0 
                'There are no valid particles to track idiot!'
                break
            end
            xmat = zeros(ntrack,m);
            count = 0;
            for kk=1:ntrack
                for ll=1:m
                    xmat(kk,ll) = count;
                    count = count+1;
                end
            end
            count = 0;
            for kk=1:m
                for ll=1:ntrack
                    ymat(kk,ll) = count;
                    count = count+1;
                end
            end

            xmat = (mod(xmat,m) + 1);
            ymat = (mod(ymat,ntrack) +1)';
            [lenxn,lenxm] = size(xmat);
%            whos ymat
%            whos xmat
%            disp(m)

            for d=1:dim
                x = xyi(:,d);
                y = pos(wh,d);
                xm = x(xmat);
                ym = y(ymat(1:lenxn,1:lenxm));
                if size(xm) ~= size(ym)
                    xm = xm';
                end
                
                if d == 1
                    dq = (xm -ym).^2;
                    %dq = (x(xmat)-y(ymat(1:lenxn,1:lenxm))).^2;
                else
                    dq = dq + (xm-ym).^2;
                    %dq = dq + (x(xmat)-y(ymat(1:lenxn,1:lenxm)) ).^2;
                end
            end
            
            ltmax = dq < maxdisq;
            
            % figure out which trivial bonds go with which
            
            rowtot = zeros(n,1);
            rowtot(wh) = sum(ltmax,2);
            
            
            if ntrack > 1 
                coltot = sum(ltmax,1);
            else
                coltot = ltmax;
            end
            which1 = zeros(n,1);
            for j=1:ntrack 
                [mx, w] = max(ltmax(j,:));
                which1(wh(j)) = w;
            end
            
            ntrk = fix( n - sum(rowtot == 0));
            w= find( rowtot == 1) ;
            ngood = length(w);
            if ngood ~= 0
                ww = find(coltot(which1(w)) == 1);
                ngood = length(ww);
                if ngood ~= 0 
                    resx( ispan, w(ww) ) = eyes( which1( w(ww)));
                    found(which1( w(ww))) = 1;
                    rowtot(w(ww)) = 0;
                    coltot(which1(w(ww))) = 0;
                end
            end
            
            labely = find( rowtot > 0);
            ngood = length(labely);
            
            if ngood ~= 0
                labelx = find( coltot > 0);
                nontrivial = 1;
            else
                nontrivial = 0;
            end
        end
        
        %THE TRIVIAL BOND CODE ENDS
        
        if nontrivial
            
            xdim = length(labelx);
            ydim = length(labely);
            
            %  make a list of the non-trivial bonds            
            
            bonds = zeros(1,2);
            bondlen = 0;
            
            for j=1:ydim
                distq = zeros(xdim,1);
                
                for d=1:dim
                    %distq
                    distq = distq + (xyi(labelx,d) - pos(labely(j),d)).^2;
                    %distq    
                end
                
                w= find(distq <  maxdisq)' - 1;
                ngood = length(w);
                newb = [w;(zeros(1,ngood)+j)];
                
                
                bonds = [bonds;newb'];
               
                bondlen = [ bondlen;distq( w + 1) ];
                
            end
            bonds = bonds(2:end,:);
            
            bondlen = bondlen(2:end);
            numbonds = length(bonds(:,1));
            mbonds = bonds;
            max([xdim,ydim]);
                
                
            if max([xdim,ydim]) < 4
                nclust = 1;
                maxsz = 0;
                mxsz = xdim;
                mysz = ydim;
                bmap = zeros(length(bonds(:,1)+1),1) - 1;
               
            else
           

                %   THE SUBNETWORK CODE BEGINS            
                lista = zeros(numbonds,1);
                listb = zeros(numbonds,1);
                nclust = 0;
                maxsz = 0;
                thru = xdim;
                
                while thru ~= 0
                    %  the following code extracts connected 
                    %   sub-networks of the non-trivial 
                    %   bonds.  NB: lista/b can have redundant entries due to 
                    %   multiple-connected subnetworks      
                    
                    
                    w = find(bonds(:,2) >= 0);
   %                 size(w)
                    
                    lista(1) = bonds(w(1),2);
                    listb(1) = bonds(w(1),1);
                    bonds(w(1),:) = -(nclust+1);
                    bonds;
                    adda = 1;
                    addb = 1;
                    donea = 0;
                    doneb = 0;
                    if (donea ~= adda) | (doneb ~= addb)
                        true = 0;
                    else
                    true = 1;   
                    end
                                        
                    while ~true
                        
                        if (donea ~= adda)
                            w = find(bonds(:,2) == lista(donea+1));
                            ngood = length(w);
                            if ngood ~= 0 
                                listb(addb+1:addb+ngood,1) = bonds(w,1);
                                bonds(w,:) = -(nclust+1);
                                addb = addb+ngood;
                            end
                            donea = donea+1;
                        end
                        if (doneb ~= addb) 
                            w = find(bonds(:,1) == listb(doneb+1));
                            ngood = length(w);
                            if ngood ~= 0
                                lista(adda+1:adda+ngood,1) = bonds(w,2);
                                bonds(w,:) = -(nclust+1);
                                adda = adda+ngood;
                            end
                            doneb = doneb+1;
                        end
                      if (donea ~= adda) | (doneb ~= addb) 
                          true = 0;
                      else  
                          true = 1;
                      end
                    end
                    
                    [pp,pqx] = sort(listb(1:doneb));
                    %unx =  unq(listb(1:doneb),pqx);
                    %implanting unq directly
                        arr = listb(1:doneb);
                        q = arr(pqx);
                        indices = find(q ~= circshift(q,-1));
                        count = length(indices);
                        if count > 0
                            unx = pqx(indices);
                        else
                            unx = length(q) -1;
                        end
                    %%%%%%%%%%%%%%%%%%%%%%%%%%%%%%%
                    
                    xsz = length(unx);
                    [pp,pqy] = sort(lista(1:donea));
                    %uny =  unq(lista(1:donea),pqy);
                    %implanting unq directly
                        arr = lista(1:donea);
                        q = arr(pqy);
                        indices = find(q ~= circshift(q,-1));
                        count = length(indices);
                        if count > 0
                            uny = pqy(indices);
                        else
                            uny = length(q) -1;
                        end
                    %%%%%%%%%%%%%%%%%%%%%%%%%%%%%%%                   
                    
                    
                    
                    
                    ysz = length(uny);
                    if xsz*ysz > maxsz
                        maxsz = xsz*ysz;
                        mxsz = xsz;
                        mysz = ysz; 
                    end
                    
                    
                    thru = thru -xsz;
                    nclust = nclust + 1;
                end
                bmap = bonds(:,2);                    
            end
            % THE SUBNETWORK CODE ENDS
            % put verbose in for Jaci
            
            %   THE PERMUTATION CODE BEGINS
            
            for nc =1:nclust
                w = find( bmap == -1*(nc));
                
                nbonds = length(w);
                bonds = mbonds(w,:);
                lensq = bondlen(w);
                [pq,st] = sort( bonds(:,1));
                %un = unq(bonds(:,1),st);
                   %implanting unq directly     
                        arr = bonds(:,1);
                        q = arr(st);
                        indices = find(q ~= circshift(q,-1));
                        count = length(indices);
                        if count > 0
                            un = st(indices);
                        else
                            un = length(q) -1;
                        end
                    %%%%%%%%%%%%%%%%%%%%%%%%%%%%%%%%%%%
                
                
                uold = bonds(un,1);
                
                nold = length(uold);
                
                %un = unq(bonds(:,2));
                
                %implanting unq directly  
                indices = find(bonds(:,2) ~= circshift(bonds(:,2),-1));
                count = length(indices);
                    if count > 0
                        un = indices;
                    else  
                        un = length(bonds(:,2)) -1;
                    end
                 %%%%%%%%%%%%%%%%%%%%%%%%%%%%%%%%%%%   
                    
                unew = bonds(un,2);
                nnew = length(unew);
                
                if nnew > 5
                    rnsteps = 1;
                    for ii =1:nnew
                        rnsteps = rnsteps * length( find(bonds(:,2) == ...
                            unew(ii)));
                        if rnsteps > 5.e+4
                            disp('Warning: difficult combinatorics encountered.')
                        end
                        if rnsteps > 2.e+5
                            disp(['Excessive Combinitorics you FOOL LOOK WHAT YOU HAVE' ...
                                    ' DONE TO ME!!!'])
                            return
                        end
                    end
                end
                st = zeros(nnew,1);
                fi = zeros(nnew,1);
                h = zeros(nbonds,1);
                ok = ones(nold,1);
                nlost = (nnew - nold) > 0;
                
                
                for ii=1:nold 
                    h(find(bonds(:,1) == uold(ii))) = ii;
                end
                st(1) = 1 ;
                fi(nnew) = nbonds; % check this later
                if nnew > 1 
                    sb = bonds(:,2);
                    sbr = circshift(sb,1);
                    sbl = circshift(sb,-1);
                    st(2:end) = find( sb(2:end) ~= sbr(2:end)) + 1;
                    fi(1:nnew-1) = find( sb(1:nbonds-1) ~= sbl(1:nbonds-1));
                end
%                if i-1 == 13
%                    hi
%                end
                checkflag = 0;
                while checkflag ~= 2
                    
                    pt = st -1;
                    lost = zeros(nnew,1);
                    who = 0;
                    losttot = 0;
                    mndisq = nnew*maxdisq;
                    
                    
                    while who ~= -1
                    
                        if pt(who+1) ~= fi(who+1)
                            
                            
                            w = find( ok( h( pt( who+1 )+1:fi( who+1 ) ) ) ); % check this -1
                            ngood = length(w);
                            if ngood > 0
                                if pt(who+1) ~= st(who+1)-1
                                    ok(h(pt(who+1))) = 1;
                                end
                                pt(who+1) = pt(who+1) + w(1);
                                ok(h(pt(who+1))) = 0;
                                if who == nnew -1
                                    ww = find( lost == 0);
                                    dsq = sum(lensq(pt(ww))) + losttot*maxdisq;
                                    
                                    if dsq < mndisq 
                                        minbonds = pt(ww);
                                        mndisq = dsq;
                                    end
                                else
                                    who = who+1;
                                end
                            else
                                if ~lost(who+1) & (losttot ~= nlost)
                                    lost(who+1) = 1;
                                    losttot = losttot + 1;
                                    if pt(who+1) ~= st(who+1) -1;
                                        ok(h(pt(who+1))) = 1;
                                    end
                                    if who == nnew-1
                                        ww = find( lost == 0);
                                        dsq = sum(lensq(pt(ww))) + losttot*maxdisq;
                                        if dsq < mndisq
                                            minbonds = pt(ww);
                                            mndisq = dsq;
                                        end
                                    else    
                                       who = who + 1;
                                    end
                                   
                                else
                                    if pt(who+1) ~= (st(who+1) -1) 
                                        ok(h(pt(who+1))) = 1;
                                    end
                                    pt(who+1) = st(who+1) -1;
                                    if lost(who+1) 
                                        lost(who+1) = 0;
                                        losttot = losttot -1;
                                    end
                                    who = who -1;
                                end
                            end
                        else  
                            if ~lost(who+1) & (losttot ~= nlost)
                                lost(who+1) = 1;
                                losttot = losttot + 1;
                                if pt(who+1) ~= st(who+1)-1
                                    ok(h(pt(who+1))) = 1;
                                end
                                if who == nnew -1
                                    ww = find( lost == 0);
                                    dsq = sum(lensq(pt(ww))) + losttot*maxdisq;
                                    
                                    if dsq < mndisq
                                        minbonds = pt(ww);
                                        mndisq = dsq;
                                    end
                                else
                                    who = who + 1;
                                end
                            else
                                if pt(who+1) ~= st(who+1) -1
                                    ok(h(pt(who+1))) = 1;
                                end
                                pt(who+1) = st(who+1) -1;
                                if lost(who+1) 
                                    lost(who+1) = 0;
                                    losttot = losttot -1;
                                end
                                who = who -1;
                            end
                        end
                    end
                    
                    checkflag = checkflag + 1;
                    if checkflag == 1
                        plost = min([fix(mndisq/maxdisq) , (nnew -1)]);
                        if plost > nlost 
                            nlost = plost; 
                        else
                            checkflag = 2;
                        end
                    end
                    
                end  
                %   update resx using the minimum bond configuration               
                
                resx(ispan,labely(bonds(minbonds,2))) = eyes(labelx(bonds(minbonds,1)+1));
                found(labelx(bonds(minbonds,1)+1)) = 1;

            end

            %   THE PERMUTATION CODE ENDS
        end
        
        w = find(resx(ispan,:) >= 0);
        nww = length(w);
        
        if nww > 0 
            pos(w,:) = xyzs( resx(ispan,w) , 1:dim);
            if goodenough > 0 
                nvalid(w) = nvalid(w) + 1;
            end
        end  %go back and add goodenough keyword thing   
        newguys = find(found == 0);
        
       nnew = length(newguys);
      
        if (nnew > 0) % & another keyword to workout inipos
            newarr = zeros(zspan,nnew) -1;
            resx = [resx,newarr];

            resx(ispan,n+1:end) = eyes(newguys);
            pos = [[pos];[xyzs(eyes(newguys),1:dim)]];
            nmem = zeros(nnew,1);
            mem = [mem;nmem];
            nun = 1:nnew;
            uniqid = [uniqid,((nun) + maxid)];
            maxid = maxid + nnew;
            if goodenough > 0 
                dumphash = [dumphash;zeros(1,nnew)'];
                nvalid = [nvalid;zeros(1,nnew)'+1];
            end
            % put in goodenough 
            n = n + nnew;
                
        end
 
    else
        ' Warning- No positions found for t='
    end
    w = find( resx(ispan,:) ~= -1);
    nok = length(w);
    if nok ~= 0
        mem(w) =0;
    end
    
    mem = mem + (resx(ispan,:)' == -1);
    wlost = find(mem == memory_b+1);
    nlost =length(wlost);

    if nlost > 0 
        pos(wlost,:) = -maxdisp;
        if goodenough > 0
            wdump = find(nvalid(wlost) < goodenough);
            ndump = length(wdump);
            if ndump > 0
                dumphash(wlost(wdump)) = 1;
            end
        end
        % put in goodenough keyword stuff if 
    end
    if (ispan == zspan) | (i == z)
        nold = length(bigresx(1,:));
        nnew = n-nold;
        if nnew > 0
            newarr = zeros(z,nnew) -1;
            bigresx = [bigresx,newarr];
        end
        if goodenough > 0  
            if (sum(dumphash)) > 0
                wkeep = find(dumphash == 0);
                nkeep = length(wkeep);
                resx = resx(:,wkeep);
                bigresx = bigresx(:,wkeep);
                pos = pos(wkeep,:);
                mem = mem(wkeep);
                uniqid = uniqid(wkeep);
                nvalid = nvalid(wkeep);
                n = nkeep;
                dumphash = zeros(nkeep,1);
            end
        end
        
        % again goodenough keyword
        if quiet~=1
            disp(strcat(num2str(i), ' of ' ,num2str(z), ' done.  Tracking  ',num2str(ntrk),' particles  ', num2str(n),' tracks total'));
        end
        bigresx(i-(ispan)+1:i,:) = resx(1:ispan,:);
        resx = zeros(zspan,n) - 1;

 
        wpull = find(pos(:,1) == -maxdisp);
        npull = length(wpull);
        
        if npull > 0
            lillist = zeros(1,2);
            for ipull=1:npull
                wpull2 = find(bigresx(:,wpull(ipull)) ~= -1);
                npull2 = length(wpull2);
                thing = [bigresx(wpull2,wpull(ipull)),zeros(npull2,1)+uniqid(wpull(ipull))];
                lillist = [lillist;thing];
                
            end
            olist = [[olist];[lillist(2:end,:)]];
             
        end

        
 
        wkeep = find(pos(:,1) >= 0);
        nkeep = length(wkeep);
        if nkeep == 0 
                'Were going to crash now, no particles....'
        end
        resx = resx(:,wkeep);
        bigresx = bigresx(:,wkeep);
        pos = pos(wkeep,:);
        mem = mem(wkeep);
        uniqid = uniqid(wkeep);
        n = nkeep;
        dumphash = zeros(nkeep,1);
        if goodenough > 0
            nvalid = nvalid(wkeep);
        end
    end
   
end

if goodenough > 0 
    nvalid = sum(bigresx >= 0 ,1);
    wkeep = find(nvalid >= goodenough);
    nkeep = length(wkeep);
    if nkeep == 0
        for i=1:10
        disp('You are not going any further, check your params and data')
        end
        disp('the code broke at line 1045')
        return
    end
    if nkeep < n
        bigresx = bigresx(:,wkeep);
        n = nkeep;
        uniqid = uniqid(wkeep);
        pos = pos(wkeep,:);
    end
end


wpull = find( pos(:,1) ~= -2*maxdisp);
npull = length(wpull);
if npull > 0
    lillist = zeros(1,2);
    for ipull=1:npull
        wpull2 = find(bigresx(:,wpull(ipull)) ~= -1);
        npull2 = length(wpull2);   
        thing = [bigresx(wpull2,wpull(ipull)),zeros(npull2,1)+uniqid(wpull(ipull))];
        lillist = [lillist;thing];
    end
    olist = [olist;lillist(2:end,:)];
end

olist = olist(2:end,:);
%bigresx = 0;
%resx = 0;

nolist = length(olist(:,1));
res = zeros(nolist,dd+1);
for j=1:dd
    res(:,j) = xyzs(olist(:,1),j);
end
res(:,dd+1) = olist(:,2);

% this is uberize included for simplicity of a single monolithic code

ndat=length(res(1,:));
newtracks=res;
    

%u=unq(newtracks(:,ndat));

% inserting unq
indices = find(newtracks(:,ndat) ~= circshift(newtracks(:,ndat),-1));
        count = length(indices);
        if count > 0
            u = indices;
        else  
            u = length(newtracks(:,ndat)) -1;
        end


ntracks=length(u);
u=[0;u];
for i=2:ntracks+1
    newtracks(u(i-1)+1:u(i),ndat) = i-1;
end

% end of uberize code

tracks = newtracks;
end

%% -----------------------------------------------------
function result=myimportframe(file,framenumber)                     
% function to import the image, all nessesary constants in struct file, it
% checks whether variables exist or not by Thomas John 03.12.09
global WarningsNotImported;
    try file.colorselector; catch file.colorselector=0;end                        % use 0 for rgbtogray, 1 for red , 2 for green, 3 for blue channel
    try file.rotateimage; catch file.rotateimage=0;end                            % rotate the loaded image by # degree
    try file.croptopleftx; catch file.croptopleftx=0;end                          % number of pixels from left and right
    try file.croptoplefty; catch file.croptoplefty=0;end
    try file.cropwidth; catch file.cropwidth=100000;end                            % it use the min(...,imagewidth)
    try file.cropheight; catch file.cropheight=100000;end                            % it use the min(...,imagehight)
    try file.resizefactor; catch file.resizefactor=1;end                          % shrinking/stretching
    % import the image/frame   
    try if file.extension == '.avi'
            img=read(file.video,framenumber);
        else
            filename = strcat(file.namebody,num2str(framenumber, ['%0' num2str(file.counterdigits) 'u']),file.extension); 
            img = imread(filename);
        end;
        img = im2double(img);
        if file.complement
            img = imcomplement(img);
        end
        if ~isempty(file.badpixelpos)                                                  % replace intensity a such position with the mean of the image, in matlab notation position of bad pixels (always birght or dark, is 
            img(sub2ind(size(img),badpixelpos(:,1),badpixelpos(:,2)))=mean(img(:));  % set bad (over illuminated) pixel to the mean of the image
        end
        if ndims(img)>2                                                            % convert to gray
           if file.colorselector>0 
               img = img(:,:,file.colorselector);
           else
               img = rgb2gray(img);
           end
        end
        if file.rotateimage~=0                                                          % rotation required
           img = imrotate(img,file.rotateimage,'crop');
        end
        tmpsize = size(img);
        imagewidth = tmpsize(2);imagehight = tmpsize(1);
        img = imcrop(img,[file.croptopleftx file.croptoplefty min(file.cropwidth,imagewidth) min(file.cropheight,imagehight)]); % croping the interesting area
        if file.resizefactor~=1                        % shrinking/stretching
           img = imresize(img,file.resizefactor);
        end
        if ~isempty(file.wiener)
            img = wiener2(img,file.wiener);
        end
        if file.adjust
            img = (img-min(img(:)))/(max(img(:))-min(img(:)));                      % we handle only double images in 0..1 normalized range 
        end
        if file.adapthisteq
            img = adapthisteq(img,'ClipLimit',0);
        end
        if file.fillholes
            img = imfill(img,'holes');
        end  
    catch
        img=[];
        if WarningsNotImported<4
           WarningsNotImported = WarningsNotImported+1;
           disp(['Warning Import #' num2str(WarningsNotImported) ' (max 3 times): could not import ' filename]);           
        end
    end
result=im2double(img);
end


 
