# Supplementary material for: Intracellular Dynamics of Extracellular Vesicles by Segmented Trajectory Analysis
Source: Anal Chem. 2022 Dec 13;94(51):17770–8. doi: 10.1021/acs.analchem.2c02928 (PMC9798377; doi:10.1021/acs.analchem.2c02928)
Supplement: Supplementary file 2 — ac2c02928_si_002.zip [file ac2c02928_si_002.zip › Main_MSD_and_Pdf_of_Particlestracs.m]

%% Main function for MSD and PDF analysis
% Thomas John 03.05.2022
%
% Updates:
% Bug fix, now you can select also min traj length between 2 and 9 in seltracsbylength(particletracs,minlength,maxlength);
% added set defauts for graphics, use export to png in the selected figure
% added select tracs by normality (Shapiro-Wilk-Test), 
% if the displacements in x and y between the frames from a normal density function, then we have normal brownian motion
% a constant drift over time is simply a offset of the normal distribution and the thest didn't take care about this
% the test need a alpha value to determine, how strong the numbers should fit to a normal distribution
% a big alpha -> strong, small alpha -> weak test
% as common in all statistical test, this test has a certain failue rate
% see this example, we take 100 times a set of definitely 100 normal random numbers
alpha = 0.01;testresult=[];
for ii = 1:10000
    testresult(ii) = swtest(randn(100,1),alpha);
end
disp(sum(testresult));
% you can see, in average 5 times of the 100 the test say, 'not gaussian', if you increase alpha, the test becomes more rigerous and more samples will rejected
% in the new seltracsbynormality(particletracs,alpha,remaingauss) you can also select, remove the non gaussian for the trajectories or vice versa
% everything else in the word document Thomas
%% script for statistics of particletracs (msd and pdf=probability density function) of trajectories for further analysis
% use strg+enter to evaluate a section, starting with double %% you can walk around
% exporting figures as png or pdf, use in the fig: File->Export setup->Rendering->Resolution->600 dpi and save style as default
% constants for scaling time and space, used in experimental as well in simulated datasets
clear variables;close all;
global fps  mumperpix;
fps =50;                 % your fps in the image sequence, scales the time 
mumperpix=0.092;        % 60x objective, scales space to um
% set defaults for graphics, all figures should exported as png 600 dpi
set(groot,'defaultFigureUnits', 'centimeters', 'defaultFigurePosition', [10 10 16 12]); % the size e.g. 16 x 12 in cm and position for display on scrreen
set(groot,'defaultFigureColor',[1 1 1]);        % the backgound in white
set(groot,'defaultAxesLabelFontSize',1);        % label font size on axis in cm  
set(groot,'defaultAxesFontSize',14);            % font size on axis in pt   
set(groot,'defaultAxesFontName','Calibri');     % fonts as Calibri
%% load experimental data from results of particle detection - particletracs comes in the workspace
filename = "191030_100nmFS_A549cells_50fps_2h45min_shutter2-_alltrac2020-03-25-11-04-29.mat";
load(filename, '-mat');disp([num2str(length(particletracs)) ' trajectories now in the workspace']); 
minlength = 20; maxlength = 600;  % may be the longest trajectories are also sticky particles, so we can exclude those on this way
particletracs = seltracsbylength(particletracs,minlength,maxlength);
%% Histogram of traj length 
plothisttrajectorielenght(particletracs);
%% plot trajectorie-durations - nice to see, when a trajectorie starts and stops
plottrajectoriesdurations(particletracs);
%% select tracs by length in framenumbers, it kicked out trajectories not fitting to those conditions
minlength = 20; maxlength = 300;  % may be the longest trajectories are also sticky particles, so we can exclude those on this way
particletracs = seltracsbylength(particletracs,minlength,maxlength);
%% select tracs by normality (Shapiro-Wilk-Test) of displacements, an individial drift does not change the result, min traj length is 3 
alpha = 0.1 ;       % the common alpha setting e.g. 0.05 for 5 %, 
remaingauss = 0;     % set to 1 to remain only normal dist. traj 
particletracs = seltracsbynormality(particletracs,alpha,remaingauss);
%% plot 2D-trajectories, check the option: moved to 0, you should not plot more then 10 0000 trajectories, consider selecting by trajectorie length first 
moveto0 = 0;  % 1 = move to 0 ; 0 = plot absolute position in the image
plot2Dtrajectories(particletracs,moveto0);clear moveto0;
%% plot x(t),y(t)-trajectories the other representation
plotxtyt(particletracs);
%% plot of min/max displacement during sqrt(time) - for diffusion processes, look on the lower left corner, those are static particles, no movements
plotminmaxdisplacement(particletracs);
%% selection by min-max displacement -> sort immobile and to fast objects (active swimmers)
mindelta = 0.1;maxdelta = 100;
particletracs = seltracsbyminmaxdisplacement(particletracs,mindelta,maxdelta);clear mindelta maxdelta;
%% MSD calculation and fit from all individual trajectories, and the same for the ensamble average 
% model equation for fit msd = sigma^2 + 2*D*n*tau^alpha + v0^2*tau^2, attention it is better to have a small number of fitting parameters,  
D=[];Diqr=[];fitlength = [];v02=[];alpha =[];count = 1;
for ii = 5                         % use it to calculate the results for various fitlength, e.g. 5 or 4:1:20; or 0.5 or 0.1:0.1:0.6 ... 
    p.fit_rel_length = ii;         % fixed number of points e.g. 5 or 10 for first 5 points of msd are used for fitting, second option 0.2 e.g. only the first 20% is used for fiting; between 0 and 1, fit only to the part of length*rel_length_fit
    p.column = 0;                  % use 0 for x^2+y^2, 2 for x^2 and 3 for y^2
    p.minalpha = 0.;               % used in msdmean, only trajectories with alpha>p.minalpha are considered in msdmean calculation
    p.diameter = 0.1;              % the diameter of the selected particles, only used to calculate belonging viscocity
    p.fit_D    = [0 6];            % defines the range for D in um^2/s
    p.fit_sigma02 = [0 0];         % sigma0^2 in [sigma2min sigma2max], defines the range for the offset sigma0^2, use [0 0] to fix it to 0
    p.fit_alpha  = [0.2 1.5];          % alpha in [alphamin alphamax], defines the range for the alpha, use [1 1] to fix it to 1 e.g., alpha can be not bigger as 2
    p.fit_v02     = [0 0];         % the drift v02, use [0 0] to fix it at 0 or [0 Inf] to obtain it from fitting
    msdall = calc_msdall(particletracs,p);
    fprintf(' Ensemble MSD Results: sigma2 = %g um^2, D = %g um^2/s, alpha = %g, v_0^2 = %g um^2/s\n',msdall(end).fit.sigma02,msdall(end).fit.D,msdall(end).fit.alpha,msdall(end).fit.v02);fprintf(' Calculated viscosity from D and diameter eta =%g mPas\n', 1.38064852e-23*(273+22)/(msdall(end).fit.D*3*pi*p.diameter)*1e21);fprintf(' Stats all fits: Dmean %g um^2/s, D1quartile = %g um^2/s, D3quartile = %g, Diqr = %g um^2/s\n',msdall(end).fit.Dmean,msdall(end).fit.D1quartile,msdall(end).fit.D3quartile,msdall(end).fit.D3quartile-msdall(end).fit.D1quartile);
    fitlength(count) = p.fit_rel_length;D(count) = msdall(end).fit.D;Diqr(count) = msdall(end).fit.D3quartile-msdall(end).fit.D1quartile;v02(count) = msdall(end).fit.v02;    alpha(count) = msdall(end).fit.alpha;
    count = count+1;
end
% plot all MSDs into figure(1) and statistics of fit parameter into figure(2..5) and the spatial dist of the local D and alpha in 6 and 7
%close all;
plotMSDresults(msdall,p);
%plot_msdfitspatial(particletracs,msdall)
%% plot the results from a possible calculation over various p.fit_rel_length
figure(5);plot(fitlength,Diqr,'.-','MarkerSize',25,'color',[0 0.7 0],'LineWidth',3);
figure(6);plot(fitlength,D,'.-','MarkerSize',25,'color',[0 0.7 0],'LineWidth',3);
figure(7);plot(fitlength,alpha,'.-','MarkerSize',25,'color',[0 0.7 0],'LineWidth',3);
xlabel('number of fitting points #'); ylabel('inter quartile range of pdf(D) [\mu m/s^2]');set(gca,'box','off');

%% calculations of the probability desnsity functions (pdfs) of displacements as function of timespans, it uses ksdensity from Matlab statistics box
p.column = 2;   % use 2 for dx-positions and 3 for dy-positions in col 1 is the frame number
p.timeshifts = 10:10:30; % in frames
pdfs = plotpdfdisplacements(particletracs,p);

%% Simulation of trajectories, overwrite experimental results with simulated trajectories e.g. same length of induvidual traj., the p stands for parameter, use the same scriptlets
p.useexptrajectories = 1;    % if 1, particletracs must exist and the simulation takes exact those number of trajectories and length of trajectories
p.useexptrajectmultiple = 1; % for better statistics, it performes xx random realizations of the exptrajectories
p.diameter = 0.1;            % diameter in um of the particles
p.viscosity = 1.44051;            % viscosity of the fluid in mPas, Water at 20Celsius has 1 mPas
p.driftx = 0;                % in um/s , the possible drift in x-direction
p.sigma0 = 0.0;                % in um   , the possible standard deviation of position detection noise by camera
% only if p.useexptrajectories = 0; = pure simulation without exp. background
p.numtraj = 0;               % number of simulated trajetories it not taken from experiemtal data
p.minlength = 10;            % the minimal length of trajectories
p.meanlength = 35;           % the mean length of trajectories
p.exponetialdist = 0 ;       % 1 assume an exponential dist. of length, otherwise all with p.meanlength 
if p.useexptrajectories particletracs = simulate_particletracs(p,particletracs); else particletracs = simulate_particletracs(p); end; clear p;


%% start of local functions 

function checklengthwarning(particletracs)
    if length(particletracs)>5000
        disp(['Warning, we have to plot ' num2str(length(particletracs)) ' lines, it takes a while.']);
    end
end
% Simulation of trajectories, overwrite experimental results
function particletracs = simulate_particletracs(p,expparticletracs)
    global fps  mumperpix
    fprintf('   --- create simulated particle positions, overwrite existing particletracs --->\n');
    D = 1.38064852e-23*(273+22)/(3*pi*p.diameter*1e-6*p.viscosity*1e-3)*1e12; % diffusion coeff in um^2/s
    if p.useexptrajectories
       traj_lengths = cellfun(@(x) size(x,1),expparticletracs); 
       traj_lengths = repmat(traj_lengths,1,p.useexptrajectmultiple);
    else 
        if p.exponetialdist==1
           traj_lengths = floor(p.minlength+exprnd(p.meanlength-p.minlength,1,p.numtraj));     % the trajectorie lengths from exponential distribution
        else
           traj_lengths = p.meanlength*ones(1,p.numtraj);     % all trajectories have the same lengths 
        end
    end
    particletracs = cell(1,length(traj_lengths)); % particle tracs are always cells containig an array, [framenumber xpos-pixel ypos-pixel ...]
    for ii = 1:length(traj_lengths)
        dt = 1/fps;                          % time intervall between positions in s
        tmax = (traj_lengths(ii)-1)/fps;     % the end time of this trajectorie
        tvec_s = (0:dt:tmax)';               % the time (column due to ') vector in seconds
        xix = sqrt(D*2*dt);
        xpos_um = cumsum(xix*randn(traj_lengths(ii),1),1)+p.driftx.*tvec_s + p.sigma0*randn(traj_lengths(ii),1) ; % the positions in um
        ypos_um = cumsum(xix*randn(traj_lengths(ii),1),1) + p.sigma0*randn(traj_lengths(ii),1);                   % the positions in um without drift
        particletracs{ii} = [tvec_s*fps , xpos_um/mumperpix ypos_um/mumperpix];
    end
    fprintf(' D-simulated =%g um^2/s ',D); 
    disp([' --> done with ' num2str(length(particletracs)) ' trajectories']);
end

% pdf-plots
function pdfdata = plotpdfdisplacements(particletracs,p)
    global mumperpix fps
    figure(1);clf;
    pdfdata = {};
    pdfpoints = 200; 
    for counter = 1:length(p.timeshifts)
        tmptimeshift = p.timeshifts(counter);
        % collection of displacements from particletracs 
        displacex = zeros(sum(cellfun(@(x) size(x,1) , particletracs)),1); % preallocation of memory  otherwise it takes the most of the time
        lastdisplacement = 1;
        for ii = 1:size(particletracs,2)
            dx = circshift( particletracs{ii}(:,p.column),-tmptimeshift ) - particletracs{ii}(:,p.column);
            dx = dx(1:end-tmptimeshift);
            displacex(lastdisplacement:lastdisplacement+length(dx)-1) = dx;
            lastdisplacement = lastdisplacement + length(dx);
        end
        displacex = mumperpix*displacex(1:lastdisplacement); % of course, we allocate a bit to much 
        % calculate the pdf
        pdfx = linspace(min(displacex),max(displacex),pdfpoints);
        [pdf,pdfx] =ksdensity(displacex,pdfx);
        pdfdata{counter}.x = pdfx; pdfdata{counter}.pdf = pdf;  % collect the pdfs for all timeshifts, asd well as the mean and the std for plotting
        pdfdata{counter}.mean = mean(displacex); pdfdata{counter}.std = std(displacex); 
        disp([' at timeshift \tau = ' num2str(tmptimeshift/fps) ' s, mean = ' num2str(pdfdata{counter}.mean) ' s , std = ' num2str(pdfdata{counter}.std) ' s']);
    end
    disp(['for info: last pdf calculation was based on ' num2str(length(displacex)) ' data points']);
    clear pdf pdfx pdfpoints maxdatapoints posposition lastdisplacement dx ii;
    % ploting the pdfs
    figure(1);clf;figure(2);clf;figure(3);clf;
    for counter = 1:length(p.timeshifts)
        tmptimeshift = p.timeshifts(counter);
        x = pdfdata{counter}.x; pdf = pdfdata{counter}.pdf;
        xmean = pdfdata{counter}.mean;   xstd = pdfdata{counter}.std;
        xscaled = x/sqrt(tmptimeshift/fps);   % scale time
        pdfscaled = pdf*sqrt(tmptimeshift/fps); % the amplitude increases to keep the area = 1 constant
        figure(1);
        plot(x,pdf,'-');hold on;
        title({'pdf in linar scales at time shifts \tau [s]=',sprintf(repmat('%g, ',1,length(p.timeshifts)),p.timeshifts/fps)});
        xlabel('displacement \Delta [\mu m]');ylabel('prob. dens. func. \it pdf \rm [1/\mu m]'); 
        figure(2);
        semilogy(x,pdf, 'LineWidth',2);hold on;
        semilogy(x,1/sqrt(2*pi)/xstd*exp(-(x-xmean).^2/2/xstd^2),'--k', 'LineWidth',1);
        title({'pdf in semi-log scale with gaussian at time shifts \tau [s]=',sprintf(repmat('%g, ',1,length(p.timeshifts)),p.timeshifts/fps)});
        xlabel('displacement \Delta [\mu m]');ylabel('prob. dens. func. \it pdf \rm [1/\mu m]'); 
        figure(3);
        semilogy(xscaled,pdfscaled);hold on;title('scaled with \surd(time)');xlabel(' \Delta x / \surd(t) or  \Delta y / \surd(t) ');ylabel('pdf'); 
    end
end

% selection by length
function particletracs = seltracsbylength(particletracs,minlength,maxlength)
    fprintf([' old # trajectories: ' num2str(length(particletracs)) ]);
    particletracs = particletracs(cellfun(@(x) size(x,1),particletracs) >= minlength); % the minimum length in time (framenumber)
    particletracs = particletracs(cellfun(@(x) size(x,1),particletracs) <= maxlength); % the maximum length
    fprintf([' new number: ' num2str(length(particletracs)) ' after length selection of trajectories \n']);
end

% Shapiro-Wilk-Test of normality of the displacements
function particletracs = seltracsbynormality(particletracs,alpha,remaingauss)
    fprintf([' old # trajectories: ' num2str(length(particletracs)) ]);
    if remaingauss == 1
       particletracs = particletracs(cellfun(@(x) not(swtest(diff(x(:,2)),alpha)),particletracs));  % displacements in x direction = col 2
       particletracs = particletracs(cellfun(@(x) not(swtest(diff(x(:,3)),alpha)),particletracs));  % displacements in y direction = col 3
    else % remove gauss (test will give a 0, means 0_hypothesis 'is gaussian' is not rejected, only non-gauss trajectories remain
       particletracs = particletracs(cellfun(@(x) swtest(diff(x(:,2)),alpha),particletracs));  % displacements in x direction = col 2
       particletracs = particletracs(cellfun(@(x) swtest(diff(x(:,3)),alpha),particletracs));  % displacements in y direction = col 3
    end
    fprintf([' new number: ' num2str(length(particletracs)) ' after selection by normality \n']);
end
% plot 2d in figure(1)
function plot2Dtrajectories(particletracs,moveto0)
    global mumperpix
    figure(1);clf;
    checklengthwarning(particletracs);
    for ii = 1:1:size(particletracs,2)
        x = mumperpix*( particletracs{ii}(:,2)-moveto0*particletracs{ii}(1,2) ); y = mumperpix*( particletracs{ii}(:,3)-moveto0*particletracs{ii}(1,3) );    
        plot(x,y,'-');hold on;
    end
    axis equal;set(gca,'YDir','reverse'); % flips the y axis to plot as in image
    xlabel('\it x \rm-position [\mu m]');ylabel('\it y \rm-position [\mu m]');title(['trajectories of ' num2str(length(particletracs)) ' particles']);clear x y moveto0;
end

% plot x(t),y(t)-trajectories
function plotxtyt(particletracs)
    global fps  mumperpix
    figure(1);clf;
    checklengthwarning(particletracs);
    for ii = 1:length(particletracs)
        t = (particletracs{ii}(:,1)-particletracs{ii}(1,1))/fps;
        x = mumperpix*( particletracs{ii}(:,2)-particletracs{ii}(1,2) ); y = mumperpix*( particletracs{ii}(:,3)-particletracs{ii}(1,3) );    
        plot(t,x,'-b');plot(t,y,'-r');hold on;
    end
    xlabel('time t (s)');ylabel('x(t) and y(t) position (um)');title(['trajectories of ' num2str(length(particletracs)) ' particles']);clear x y moveto0;
    legend('x-position','y-position')
end

function plottrajectoriesdurations(particletracs)
    figure(1);clf;
    checklengthwarning(particletracs);
    for ii = 1:size(particletracs,2)
        t = [particletracs{ii}(1,1) , particletracs{ii}(end,1)];
        plot(t,[ii,ii],'-b');hold on;
    end
    xlabel('frame number');ylabel('trajectory nummber');title(['trajectories of ' num2str(length(particletracs)) ' particles']);clear t;
end

% Histogram of traj length as prob. density function
function plothisttrajectorielenght(particletracs)
    h1 = figure(1);clf;
    durations = cellfun(@(x) size(x,1),particletracs);       
    h = histogram(durations,50);
    set(gca, 'YScale', 'log');
    ylim([0.9 max(h.Values)]);
    title({'histogram of trajectories length', ['num of trajectories: ' num2str(length(particletracs)) ', magenta - fit to expon. distribution']});
    xlabel('lenght in frames');ylabel('count');
    % plot fit to exponential dist
    hold on;
    x = linspace(min(durations),max(durations),200);
    lambda = 1/(mean(durations)-min(durations));
    y = lambda*exp(-lambda*(x-min(durations)))*length(durations)*h.BinWidth;
    plot(x,y,'-m','LineWidth',3);
    disp(['mean length = ' num2str(mean(durations)) ' frames ; median length = ' num2str(median(durations))]);
end
% plot of min/max displacement during sqrt(time)
function plotminmaxdisplacement(particletracs)
    global fps  mumperpix
    figure(1);clf;
    deltax = mumperpix*cellfun(@(x) ( max(x(:,2)) - min(x(:,2)) )/sqrt(length(x(:,2)/fps)) , particletracs);
    deltay = mumperpix*cellfun(@(x) ( max(x(:,3)) - min(x(:,3)) )/sqrt(length(x(:,3)/fps)) , particletracs);
    loglog(deltax(:),deltay(:),'.');
    xlabel('(max(x)-min(x))/sqrt(duration) (um/s^{-1/2})');ylabel('(max(y)-min(y))/sqrt(duration) (um/s^{-1/2})');
    title('rel. displacements to find sicky particles or fast moving swimmers');
    disp(['min and max deltax =' num2str(min(deltax)) ' --- ' num2str(max(deltax))]);
    disp(['min and max deltay =' num2str(min(deltay)) ' --- ' num2str(max(deltay))]);
end
% selection by min-max displacement -> sort immobile and to fast objects (active swimmers)
function particletracs = seltracsbyminmaxdisplacement(particletracs,mindelta,maxdelta)
    global fps  mumperpix
    fprintf([' old # trajectories: ' num2str(length(particletracs)) ]);
    particletracs=particletracs(cellfun(@(x) mumperpix*( max(x(:,2)) - min(x(:,2)) )/sqrt(length(x(:,2)/fps)) , particletracs) > mindelta); % the x component
    particletracs=particletracs(cellfun(@(x) mumperpix*( max(x(:,2)) - min(x(:,2)) )/sqrt(length(x(:,2)/fps)) , particletracs) < maxdelta);
    particletracs=particletracs(cellfun(@(x) mumperpix*( max(x(:,3)) - min(x(:,3)) )/sqrt(length(x(:,3)/fps)) , particletracs) > mindelta); % the y component
    particletracs=particletracs(cellfun(@(x) mumperpix*( max(x(:,3)) - min(x(:,3)) )/sqrt(length(x(:,3)/fps)) , particletracs) < maxdelta);
    fprintf([' new number: ' num2str(length(particletracs)) ' after imobile/to mobile selection of trajectories \n']);
end
% MSD calculation and fit from individual trajectories - calculate the msd of all trajectories 
function msdall = calc_msdall(particletracs,p)
    global fps  mumperpix
    disp(['      ----- MSD calculation of ' num2str(length(particletracs)) ' trajectories ------      ']);   
    if p.column == 0 % dimensionaly of the system 2D or only 1D
        dim = 2 ; % use x and y coordinates
    else
        dim = 1 ; % use only x or y position = 1Dsystem,
    end
    % calc all msds
    tracs=[];                                          % tracs contains [time, x, y] and
    for ii=1:1:length(particletracs)                   % select the trajectorie positions only and move origin to zero
        tracs{ii}(:,1)= particletracs{ii}(:,1)/fps ;   % now time in s
        tracs{ii}(:,2)= (particletracs{ii}(:,2)-particletracs{ii}(1,2))*mumperpix;  % now pos in um not pixel anymore
        tracs{ii}(:,3)= (particletracs{ii}(:,3)-particletracs{ii}(1,3))*mumperpix;
    end
    msdall=[];
    %textprogressbar('current MSD ');send(D,0);
    parfor tranumber = 1:length(tracs)
        if mod(tranumber,100) == 0
     %      textprogressbar(tranumber/length(tracs)*100);
        end
        msdall(tranumber).dim = dim;
        msdall(tranumber).msd = zeros(length(tracs{tranumber})-1,2); % space for the single msd  % the last one is not availabe
        for Delatat = 1:length(tracs{tranumber})-1 
            % displacement is a vector of all possible displacements in one trajectory this is the time avarage
            if p.column == 0  % use x and y
                poscirshifteted = circshift(tracs{tranumber}(:,2),[-Delatat,0]); % the whole x-vector ist shifted 
                displacement1 = poscirshifteted - tracs{tranumber}(:,2);    % the squared x displacemnts
                poscirshifteted = circshift(tracs{tranumber}(:,3),[-Delatat,0]); % the whole y-vector ist shifted 
                displacement2 = poscirshifteted - tracs{tranumber}(:,3); % add the y -part squared
            else             % use only x or y positions = column 1 or 2, second displacemt is simply the same -> always the n=2 in msd =2*n*D
                poscirshifteted = circshift(tracs{tranumber}(:,p.column),[-Delatat,0]); % the whole x or y vector ist shifted 
                displacement1 = poscirshifteted - tracs{tranumber}(:,p.column);
                displacement2 = 0;
            end
            displacement1 = displacement1(1:end-Delatat);                          % only the beginning part is true; make a sketch and you will see why
            displacement2 = displacement2(1:end-Delatat);                          % only the beginning part is true; make a sketch and you will see why
            msdall(tranumber).msd(Delatat,1) = Delatat/fps;
            msdall(tranumber).msd(Delatat,2) = mean(displacement1.^2+displacement2.^2);                   %-mean(displacement).^2
        end
    end    
    %textprogressbar(' done');
    disp('      ----- fit all MSDs   ------      ');
    %textprogressbar('current fit ')
    parfor tranumber = 1:length(tracs)
        if mod(tranumber,100) == 0
     %       textprogressbar(100*tranumber/length(tracs))
        end
        msdall(tranumber).fit = fit_msd(msdall(tranumber).msd,p); % all 4 coeff as vector and the resnorm
        msdall(tranumber).fit.D = msdall(tranumber).fit.D/dim;  % correct the D regarding the dimension of the trajectories
    end
    %textprogressbar(' done');
    disp('      ----- MSD mean by ensamble average calculation  ------      ');   
    %create the time vector from the longest msd
    msdmean.msd = [];
    for ii = 1 : length(msdall)
        if length(msdall(ii).msd) > length(msdmean.msd)
            msdmean.msd = msdall(ii).msd;
        end
    end
    tmp=NaN(length(msdmean.msd),length(msdall)); % tempory store all msds
    counter = 0;
    for ii = 1 : length(msdall)
        if msdall(ii).fit.alpha > p.minalpha  % only alpha>min_alpha contributes to the mean msd
            tmp(1:size(msdall(ii).msd(:,2),1),ii) = msdall(ii).msd(:,2);
            counter = counter +1;
        end
    end
    msdmean.msd(:,2) = mean(tmp,2,'omitnan'); % the ensamble average
    msdmean.fit = fit_msd(msdmean.msd,p);
    msdmean.fit.D = msdmean.fit.D/dim;    % correct D by dimension
    allDs = [arrayfun(@(x) x.fit.D,msdall)];
    msdmean.fit.Dmean = mean(allDs,'omitnan');
    msdmean.fit.Dmedian = median(allDs,'omitnan');
    msdmean.fit.D1quartile = quantile(allDs,0.25);
    msdmean.fit.D3quartile = quantile(allDs,0.75);
    msdmean.fit.Diqr = iqr(allDs);  % non NaN falg, because 'quantile treats NaNs as missing values and removes them.'
    disp(['      ----- MSD mean by ensamble from ' num2str(counter) ' valid trajectories -> done']);
    % finaly store it as last in msdall
    msdall(end+1).msd = msdmean.msd; % add one to store the mean MSD
    msdall(end).fit = msdmean.fit;
    msdall(end).dim = dim;
end

% fit a single msd to model msd = sigma02^2 + 2*D*tau^alpha + v02*tau^2
function result  = fit_msd(msd,p) % result is [offset2, D, alpha, v02 resnorm]
    if p.fit_rel_length<1
        rel_length = floor(size(msd,1)*p.fit_rel_length);
    else
        rel_length = min(size(msd,1),p.fit_rel_length);
    end
    if rel_length < 4  % fit to less than 4 points isn't possible
         result.sigma02 = NaN; result.D = NaN ; result.alpha = NaN; result.v02 = NaN; result.resnorm = NaN;
    else
        msdcut = msd(1:rel_length,:);       % the selected beginning of the msd
        x = msdcut(:,1); y = msdcut(:,2);  % do not perform the fit in logscale -> weighting of the amplitudes to relative amplitudes
        F = @(c,y) c(1)+2*c(2)*y.^c(3)+c(4)*y.^2;
        %F = @(c,y) 2*c(1)*y;
        c0 = [p.fit_sigma02(1) 0.5*(p.fit_D(1)+p.fit_D(2)) p.fit_alpha(1) p.fit_v02(1)];   % starting values
        lb = [p.fit_sigma02(1), p.fit_D(1)  , p.fit_alpha(1), p.fit_v02(1)]; % lower bounds
        ub = [p.fit_sigma02(2), p.fit_D(2)  , p.fit_alpha(2), p.fit_v02(2)]; % upper bounds
%         c0 = [ 1 ];   % starting values
%         lb = [ 0  ]; % lower bounds
%         ub = [ Inf]; % upper bounds
%         
        options.Display = 'off';
        [c,resnorm] = lsqcurvefit(F,c0,x,y,lb,ub,options);
        result.sigma02 = c(1);result.D = c(2); result.alpha = c(3);result.v02 = c(4); result.resnorm = resnorm;
%        result.sigma02 = 0;result.D = c(1); result.alpha = 1;result.v02 = 0; result.resnorm = resnorm;
    end
end
function plotMSDresults(msdall,p)
    figure(1);
    color = [0.8 0.8 0.8]; linewidth = 1; % color = [red green blue]
    plot_msd(msdall, color, linewidth);
    tmpalpha=arrayfun(@(x) x.fit.alpha, msdall); color = [1 0 0]; linewidth = 1; % in red msd alpha<alphamin
    plot_msd(msdall(tmpalpha < p.minalpha), color, linewidth);
    color = [0 0 1]; linewidth = 2;                          % in blue the ensemble average 
    plot_msd(msdall(end), color, linewidth);                 % the last one contains the ensemble mean
    color = [1 0 1]; linewidth = 3;                          % in magenta the ensemble average from fit 
    plot_msdfit(msdall, color, linewidth);                   % the last contains the mean MSD, here we also plot the statistics of fit parameter
end
% plot the msds
function plot_msd(msdall, color, linewith)
    for ii = 1:size(msdall,2)
        loglog(msdall(ii).msd(:,1),msdall(ii).msd(:,2),'Color',color,'LineWidth',linewith); hold on; % the figure must already exist, to overplot something
    end
    set(gca, 'YScale', 'log');set(gca, 'XScale', 'log'); % Axis in Log-Log
    xlabel('timeshift \tau [s]');ylabel('MSD [\mu m^2]');title('MSDs');
end
% plot the detailed results of the msdfit
function plot_msdfit(msdall, color, linewith) % only one MSD
    figure(1);hold on; % the figure must already exist, to overplot something
    msdmean = msdall(end);
    x = msdmean.msd(:,1);
    y = msdmean.fit.sigma02+2*msdmean.fit.D*msdmean.dim*x.^msdmean.fit.alpha+msdmean.fit.v02*x.^2;
    plot(x,y,'--','Color',color,'LineWidth',linewith);
    set(gca, 'YScale', 'log');set(gca, 'XScale', 'log'); % Axis in Log-Log
    xlabel('timeshift \tau [s]');ylabel('MSD [\mu m^2]');title('MSDs');
    % plot the 4 extracted fit coeff in fig 2..5
    fits = arrayfun(@(x) x.fit, msdall(1:end-1)); % the last is the mean MSD
    figure(2); % the sigma0^2
    h = histogram([fits.sigma02],50);
    xlabel('position detection noise \sigma_0^2 [\mu m ^2]');ylabel('prob. dens. funct. pdf(\sigma_0^2) [1/(\mu m ^2)]');
    line([msdall(end).fit.sigma02 msdall(end).fit.sigma02],[0 max(h.Values)],'Color','r','LineWidth',3');
    title('distribution of fitted \sigma_0^2');
    figure(3);hold on; %clf; % the D-Values
    x = linspace(0.8*min([fits.D]),1.2*max([fits.D]),100);
    [y,x] = ksdensity([fits.D],x);
    plot(x,y,'-');xlabel('diffusion coeff. D [\mu m ^2/s]');ylabel('prob. dens. funct. pdf(D) [s/(\mu m ^2)]');
    line([msdall(end).fit.D msdall(end).fit.D],[0 max(y)],'Color','r','LineWidth',3');
    %line([msdall(end).fit.D1quartile msdall(end).fit.D1quartile],[0 max(y)*0.9],'Color','g','LineWidth',1');
    %line([msdall(end).fit.D3quartile msdall(end).fit.D3quartile],[0 max(y)*0.9],'Color','g','LineWidth',1');
    %title({'distribution of fitted diffusion coeff. D','red the D from fit of MSD ensemble, green = Quartiles'});
    title({'distribution of fitted diffusion coeff. D','red the D from fit of MSD ensemble'});
    figure(4);hold on; % the alphas
    if min([fits.alpha]) == max([fits.alpha]) % no distribution, because fixed in fitting
        x = min([fits.alpha]); y = 1;
    else
        x = linspace(0.8*min([fits.alpha]),1.2*max([fits.alpha]),100);
        [y,x] = ksdensity([fits.alpha],x);
    end
    plot(x,y,'-');xlabel('anomality coeff \alpha []');ylabel('prob. dens. funct. pdf(\alpha) []');
    line([msdall(end).fit.alpha msdall(end).fit.alpha],[0 max(y)],'Color','r','LineWidth',3');
    title('distribution of fitted \alpha');
    figure(5); % the v0^2 drift
    h = histogram([fits.v02],50);
    xlabel('drift v_0^2 [(\mu m/s)^2]');ylabel('prob. dens. funct. pdf(v_0^2) [(\mu m/s)^{-2}]');
    line([msdall(end).fit.v02 msdall(end).fit.v02],[0 max(h.Values)],'Color','r','LineWidth',3');
    title('distribution of fittet drifts v_0^2');
end

function plot_msdfitspatial(particletracs,msdall)
    global fps  mumperpix
    fits = arrayfun(@(x) x.fit, msdall(1:end-1)); % the last is the mean MSD
    figure(6);clf;hold on;axis equal;set(gca,'YDir','reverse');
    title('spatial distribution of fitted diffusion coeff.');xlabel('x pos um');ylabel('y pos in um');
    Dmin = min([fits.D]);Dmax=max([fits.D]);
    colormap jet; caxis([Dmin Dmax]); a=colorbar;a.Label.String='Diffusion coeff D'; cmap=colormap;% it gives a vector of 64 color
    for ii=1:length(fits)
        plot(mumperpix*particletracs{ii}(:,2), mumperpix*particletracs{ii}(:,3),'Color',cmap(floor(1+(fits(ii).D-Dmin)/(Dmax-Dmin)*(length(cmap)-1)),:));
    end
    figure(7);clf;hold on;axis equal;set(gca,'YDir','reverse');
    title('spatial distribution of fitted alpha coeff.');xlabel('x pos um');ylabel('y pos in um');
    alphamin = min([fits.alpha]);alphamax=max([fits.alpha]);
    alphamin = 0.9*alphamin;alphamax=1.1*alphamax;
    colormap jet; caxis([0.9*alphamin 1.1*alphamax]); a=colorbar;a.Label.String='annomality \alpha'; cmap=colormap;% it gives a vector of 64 color
    for ii=1:length(fits)
        plot(mumperpix*particletracs{ii}(:,2), mumperpix*particletracs{ii}(:,3),'Color',cmap(floor(1+(fits(ii).alpha-alphamin)/(alphamax-alphamin)*(length(cmap)-1)),:));
    end    
end

function textprogressbar(c)
% This function creates a text progress bar. It should be called with a 
% STRING argument to initialize and terminate. Otherwise the number correspoding 
% to progress in % should be supplied.
% INPUTS:   C   Either: Text string to initialize or terminate 
%                       Percentage number to show progress 
% OUTPUTS:  N/A
% Example:  Please refer to demo_textprogressbar.m
% Author: Paul Proteus (e-mail: proteus.paul (at) yahoo (dot) com)
% Version: 1.0
% Changes tracker:  29.06.2010  - First version
% Inspired by: http://blogs.mathworks.com/loren/2007/08/01/monitoring-progress-of-a-calculation/
%% Initialization
persistent strCR;           %   Carriage return pesistent variable
% Vizualization parameters
strPercentageLength = 10;   %   Length of percentage string (must be >5)
strDotsMaximum      = 10;   %   The total number of dots in a progress bar
%% Main 
if isempty(strCR) && ~ischar(c),
    % Progress bar must be initialized with a string
    error('The text progress must be initialized with a string');
elseif isempty(strCR) && ischar(c),
    % Progress bar - initialization
    fprintf('%s',c);
    strCR = -1;
elseif ~isempty(strCR) && ischar(c),
    % Progress bar  - termination
    strCR = [];  
    fprintf([c '\n']);
elseif isnumeric(c)
    % Progress bar - normal progress
    c = floor(c);
    percentageOut = [num2str(c) '%%'];
    percentageOut = [percentageOut repmat(' ',1,strPercentageLength-length(percentageOut)-1)];
    nDots = floor(c/100*strDotsMaximum);
    dotOut = ['[' repmat('.',1,nDots) repmat(' ',1,strDotsMaximum-nDots) ']'];
    strOut = [percentageOut dotOut];
    
    % Print it on the screen
    if strCR == -1,
        % Don't do carriage return during first run
        fprintf(strOut);
    else
        % Do it during all the other runs
        fprintf([strCR strOut]);
    end
    
    % Update carriage return
    strCR = repmat('\b',1,length(strOut)-1);
   
else
    % Any other unexpected input
    error('Unsupported argument type');
end
end

function nUpdateWaitbar(pmax)
        persistent p
        if isempty(p)
            p = 0;
        end
        if pmax == 0
            p = 0
        else
            textprogressbar(p/pmax*100);
        end
        p = p + 1;
end
%% ---------------- End example of Statistics Thomas ----------------
function [H, pValue, W] = swtest(x, alpha)
% https://de.mathworks.com/matlabcentral/fileexchange/13964-shapiro-wilk-and-shapiro-francia-normality-tests
% SWTEST Shapiro-Wilk parametric hypothesis test of composite normality.
%   [H, pValue, SWstatistic] = SWTEST(X, ALPHA) performs the
%   Shapiro-Wilk test to determine if the null hypothesis of
%   composite normality is a reasonable assumption regarding the
%   population distribution of a random sample X. The desired significance 
%   level, ALPHA, is an optional scalar input (default = 0.05).
%
%   The Shapiro-Wilk and Shapiro-Francia null hypothesis is: 
%   "X is normal with unspecified mean and variance."
%
%   This is an omnibus test, and is generally considered relatively
%   powerful against a variety of alternatives.
%   Shapiro-Wilk test is better than the Shapiro-Francia test for
%   Platykurtic sample. Conversely, Shapiro-Francia test is better than the
%   Shapiro-Wilk test for Leptokurtic samples.
%
%   When the series 'X' is Leptokurtic, SWTEST performs the Shapiro-Francia
%   test, else (series 'X' is Platykurtic) SWTEST performs the
%   Shapiro-Wilk test.
% 
%    [H, pValue, SWstatistic] = SWTEST(X, ALPHA)
%
% Inputs:
%   X - a vector of deviates from an unknown distribution. The observation
%     number must exceed 3 and less than 5000.
%
% Optional inputs:
%   ALPHA - The significance level for the test (default = 0.05).
%  
% Outputs:
%  SWstatistic - The test statistic (non normalized).
%
%   pValue - is the p-value, or the probability of observing the given
%     result by chance given that the null hypothesis is true. Small values
%     of pValue cast doubt on the validity of the null hypothesis.
%
%     H = 0 => Do not reject the null hypothesis at significance level ALPHA.
%     H = 1 => Reject the null hypothesis at significance level ALPHA.
%
%%%%%%%%%%%%%%%%%%%%%%%%%%%%%%%%%%%%%%%%%%%%%%%%%%%%%%%%%%%%%%%%%%%%%%%%%%
%                Copyright (c) 17 March 2009 by Ahmed Ben Saïda          %
%                 Department of Finance, IHEC Sousse - Tunisia           %
%                       Email: ahmedbensaida@yahoo.com                   %
%                    $ Revision 3.0 $ Date: 18 Juin 2014 $               %
%%%%%%%%%%%%%%%%%%%%%%%%%%%%%%%%%%%%%%%%%%%%%%%%%%%%%%%%%%%%%%%%%%%%%%%%%%
%
% References:
%
% - Royston P. "Remark AS R94", Applied Statistics (1995), Vol. 44,
%   No. 4, pp. 547-551.
%   AS R94 -- calculates Shapiro-Wilk normality test and P-value
%   for sample sizes 3 <= n <= 5000. Handles censored or uncensored data.
%   Corrects AS 181, which was found to be inaccurate for n > 50.
%   Subroutine can be found at: http://lib.stat.cmu.edu/apstat/R94
%
% - Royston P. "A pocket-calculator algorithm for the Shapiro-Francia test
%   for non-normality: An application to medicine", Statistics in Medecine
%   (1993a), Vol. 12, pp. 181-184.
%
% - Royston P. "A Toolkit for Testing Non-Normality in Complete and
%   Censored Samples", Journal of the Royal Statistical Society Series D
%   (1993b), Vol. 42, No. 1, pp. 37-43.
%
% - Royston P. "Approximating the Shapiro-Wilk W-test for non-normality",
%   Statistics and Computing (1992), Vol. 2, pp. 117-119.
%
% - Royston P. "An Extension of Shapiro and Wilk's W Test for Normality
%   to Large Samples", Journal of the Royal Statistical Society Series C
%   (1982a), Vol. 31, No. 2, pp. 115-124.
%
%
% Ensure the sample data is a VECTOR.
%
if numel(x) == length(x)
    x  =  x(:);               % Ensure a column vector.
else
    error(' Input sample ''X'' must be a vector.');
end
%
% Remove missing observations indicated by NaN's and check sample size.
%
x  =  x(~isnan(x));
if length(x) < 3
   error(' Sample vector ''X'' must have at least 3 valid observations.');
end
if length(x) > 5000
    warning('Shapiro-Wilk test might be inaccurate due to large sample size ( > 5000).');
end
%
% Ensure the significance level, ALPHA, is a 
% scalar, and set default if necessary.
%
if (nargin >= 2) && ~isempty(alpha)
   if ~isscalar(alpha)
      error(' Significance level ''Alpha'' must be a scalar.');
   end
   if (alpha <= 0 || alpha >= 1)
      error(' Significance level ''Alpha'' must be between 0 and 1.'); 
   end
else
   alpha  =  0.05;
end
% First, calculate the a's for weights as a function of the m's
% See Royston (1992, p. 117) and Royston (1993b, p. 38) for details
% in the approximation.
x       =   sort(x); % Sort the vector X in ascending order.
n       =   length(x);
mtilde  =   norminv(((1:n)' - 3/8) / (n + 1/4));
weights =   zeros(n,1); % Preallocate the weights.
if kurtosis(x) > 3
    % The Shapiro-Francia test is better for leptokurtic samples.
    weights =   1/sqrt(mtilde'*mtilde) * mtilde;
    %
    % The Shapiro-Francia statistic W' is calculated to avoid excessive
    % rounding errors for W' close to 1 (a potential problem in very
    % large samples).
    %
    W   =   (weights' * x)^2 / ((x - mean(x))' * (x - mean(x)));
    % Royston (1993a, p. 183):
    nu      =   log(n);
    u1      =   log(nu) - nu;
    u2      =   log(nu) + 2/nu;
    mu      =   -1.2725 + (1.0521 * u1);
    sigma   =   1.0308 - (0.26758 * u2);
    newSFstatistic  =   log(1 - W);
    %
    % Compute the normalized Shapiro-Francia statistic and its p-value.
    %
    NormalSFstatistic =   (newSFstatistic - mu) / sigma;
    % Computes the p-value, Royston (1993a, p. 183).
    pValue   =   1 - normcdf(NormalSFstatistic, 0, 1);
else
    % The Shapiro-Wilk test is better for platykurtic samples.
    c    =   1/sqrt(mtilde'*mtilde) * mtilde;
    u    =   1/sqrt(n);
    % Royston (1992, p. 117) and Royston (1993b, p. 38):
    PolyCoef_1   =   [-2.706056 , 4.434685 , -2.071190 , -0.147981 , 0.221157 , c(n)];
    PolyCoef_2   =   [-3.582633 , 5.682633 , -1.752461 , -0.293762 , 0.042981 , c(n-1)];
    % Royston (1992, p. 118) and Royston (1993b, p. 40, Table 1)
    PolyCoef_3   =   [-0.0006714 , 0.0250540 , -0.39978 , 0.54400];
    PolyCoef_4   =   [-0.0020322 , 0.0627670 , -0.77857 , 1.38220];
    PolyCoef_5   =   [0.00389150 , -0.083751 , -0.31082 , -1.5861];
    PolyCoef_6   =   [0.00303020 , -0.082676 , -0.48030];
    PolyCoef_7   =   [0.459 , -2.273];
    weights(n)   =   polyval(PolyCoef_1 , u);
    weights(1)   =   -weights(n);
    if n > 5
        weights(n-1) =   polyval(PolyCoef_2 , u);
        weights(2)   =   -weights(n-1);
        count  =   3;
        phi    =   (mtilde'*mtilde - 2 * mtilde(n)^2 - 2 * mtilde(n-1)^2) / ...
                (1 - 2 * weights(n)^2 - 2 * weights(n-1)^2);
    else
        count  =   2;
        phi    =   (mtilde'*mtilde - 2 * mtilde(n)^2) / ...
                (1 - 2 * weights(n)^2);
    end
    % Special attention when n = 3 (this is a special case).
    if n == 3
        % Royston (1992, p. 117)
        weights(1)  =   1/sqrt(2);
        weights(n)  =   -weights(1);
        phi = 1;
    end
    %
    % The vector 'WEIGHTS' obtained next corresponds to the same coefficients
    % listed by Shapiro-Wilk in their original test for small samples.
    %
    weights(count : n-count+1)  =  mtilde(count : n-count+1) / sqrt(phi);
    %
    % The Shapiro-Wilk statistic W is calculated to avoid excessive rounding
    % errors for W close to 1 (a potential problem in very large samples).
    %
    W   =   (weights' * x) ^2 / ((x - mean(x))' * (x - mean(x)));
    %
    % Calculate the normalized W and its significance level (exact for
    % n = 3). Royston (1992, p. 118) and Royston (1993b, p. 40, Table 1).
    %
    newn    =   log(n);
    if (n >= 4) && (n <= 11)
        mu      =   polyval(PolyCoef_3 , n);
        sigma   =   exp(polyval(PolyCoef_4 , n));    
        gam     =   polyval(PolyCoef_7 , n);
        newSWstatistic  =   -log(gam-log(1-W));
    elseif n > 11
        mu      =   polyval(PolyCoef_5 , newn);
        sigma   =   exp(polyval(PolyCoef_6 , newn));
        newSWstatistic  =   log(1 - W);
    elseif n == 3
        mu      =   0;
        sigma   =   1;
        newSWstatistic  =   0;
    end
    %
    % Compute the normalized Shapiro-Wilk statistic and its p-value.
    %
    NormalSWstatistic   =   (newSWstatistic - mu) / sigma;
    % NormalSWstatistic is referred to the upper tail of N(0,1),
    % Royston (1992, p. 119).
    pValue       =   1 - normcdf(NormalSWstatistic, 0, 1);
    % Special attention when n = 3 (this is a special case).
    if n == 3
        pValue  =   6/pi * (asin(sqrt(W)) - asin(sqrt(3/4)));
        % Royston (1982a, p. 121)
    end
end
%
% To maintain consistency with existing Statistics Toolbox hypothesis
% tests, returning 'H = 0' implies that we 'Do not reject the null 
% hypothesis at the significance level of alpha' and 'H = 1' implies 
% that we 'Reject the null hypothesis at significance level of alpha.'
%
H  = (alpha >= pValue);
end
